# Supplementary material for: Vibrational Spectral Analysis of Natisite (Na2TiSiO5) and its Structure Evolution in Water and Sulfuric Acid Solutions
Source: Materials (Basel). 2021 Apr 27;14(9):2259. doi: 10.3390/ma14092259 (PMC8123781; doi:10.3390/ma14092259)
Supplement: Supplementary file 1 [file materials-14-02259-s001.zip]

Archive with 4 entries (4 files):
- H2TiSiO5.cif
- materials-1157960-Supplementary Materials.pdf
- natisite.cif
- natisite_Efield.phonon
