# Supplementary material for: Vibrational Spectral Analysis of Natisite (Na2TiSiO5) and its Structure Evolution in Water and Sulfuric Acid Solutions
Source: Materials (Basel). 2021 Apr 27;14(9):2259. doi: 10.3390/ma14092259 (PMC8123781; doi:10.3390/ma14092259)
Supplement: Supplementary file 1 [file materials-14-02259-s001.zip › H2TiSiO5.cif]

data_H2TiSiO5
_audit_creation_date              2020-07-15
_audit_creation_method            'Materials Studio'
_symmetry_space_group_name_H-M    'CMMA'
_symmetry_Int_Tables_number       67
_symmetry_cell_setting            orthorhombic
loop_
_symmetry_equiv_pos_as_xyz
  x,y,z
  -x,-y+1/2,z
  -x,y+1/2,-z
  x,-y,-z
  -x,-y,-z
  x,y+1/2,-z
  x,-y+1/2,z
  -x,y,z
  x+1/2,y+1/2,z
  -x+1/2,-y,z
  -x+1/2,y,-z
  x+1/2,-y+1/2,-z
  -x+1/2,-y+1/2,-z
  x+1/2,y,-z
  x+1/2,-y,z
  -x+1/2,y+1/2,z
_cell_length_a                    9.1983
_cell_length_b                    9.1983
_cell_length_c                    4.0983
_cell_angle_alpha                 90.0000
_cell_angle_beta                  90.0000
_cell_angle_gamma                 90.0000
loop_
_atom_site_label
_atom_site_type_symbol
_atom_site_fract_x
_atom_site_fract_y
_atom_site_fract_z
_atom_site_U_iso_or_equiv
_atom_site_adp_type
_atom_site_occupancy
O1     O     0.34690   0.59371   0.73615   0.00000  Uiso   1.00
Ti3    Ti    0.00000   0.25000   0.72449   0.00000  Uiso   1.00
O4     O     0.00000   0.25000   0.24721   0.00000  Uiso   1.00
Si5    Si    0.25000   0.50000   0.00000   0.00000  Uiso   1.00
H      H    -0.25000   0.61106   0.50000   0.00000  Uiso   1.00
loop_
_geom_bond_atom_site_label_1
_geom_bond_atom_site_label_2
_geom_bond_distance
_geom_bond_site_symmetry_2
_ccdc_geom_bond_type
O1     Ti3     2.013   9     S
O1     Si5     1.645   1_556 S
Ti3    O4      1.956   .     S
Ti3    O1      2.013   9_445 S
Ti3    O1      2.013   10_565 S
Ti3    O1      2.013   15_465 S
Ti3    O1      2.013   16_545 S
Ti3    O4      2.142   1_556 S
O4     Ti3     2.142   1_554 S
Si5    O1      1.645   1_554 S
Si5    O1      1.645   4_566 S
Si5    O1      1.645   10_564 S
Si5    O1      1.645   11_556 S
