# Supplementary material for: Vibrational Spectral Analysis of Natisite (Na2TiSiO5) and its Structure Evolution in Water and Sulfuric Acid Solutions
Source: Materials (Basel). 2021 Apr 27;14(9):2259. doi: 10.3390/ma14092259 (PMC8123781; doi:10.3390/ma14092259)
Supplement: Supplementary file 1 [file materials-14-02259-s001.zip › natisite.cif]

data_natisite
_audit_creation_date              2020-07-05
_audit_creation_method            'Materials Studio'
_symmetry_space_group_name_H-M    'P4/NMM'
_symmetry_Int_Tables_number       129
_symmetry_cell_setting            tetragonal
loop_
_symmetry_equiv_pos_as_xyz
  x,y,z
  -x,-y,z
  -y+1/2,x+1/2,z
  y+1/2,-x+1/2,z
  -x+1/2,y+1/2,-z
  x+1/2,-y+1/2,-z
  y,x,-z
  -y,-x,-z
  -x+1/2,-y+1/2,-z
  x+1/2,y+1/2,-z
  y,-x,-z
  -y,x,-z
  x,-y,z
  -x,y,z
  -y+1/2,-x+1/2,z
  y+1/2,x+1/2,z
_cell_length_a                    6.3853
_cell_length_b                    6.3853
_cell_length_c                    5.0137
_cell_angle_alpha                 90.0000
_cell_angle_beta                  90.0000
_cell_angle_gamma                 90.0000
loop_
_atom_site_label
_atom_site_type_symbol
_atom_site_fract_x
_atom_site_fract_y
_atom_site_fract_z
_atom_site_U_iso_or_equiv
_atom_site_adp_type
_atom_site_occupancy
Ti1    Ti    0.50000   0.00000  -0.06568   0.00000  Uiso   1.00
O2     O     0.50000   0.00000   0.27140   0.00000  Uiso   1.00
Na3    Na    0.25000   0.25000   0.50000   0.00000  Uiso   1.00
Si4    Si    0.00000   0.00000   0.00000   0.00000  Uiso   1.00
O5     O     0.00000   0.20867   0.18387   0.00000  Uiso   1.00
loop_
_geom_bond_atom_site_label_1
_geom_bond_atom_site_label_2
_geom_bond_distance
_geom_bond_site_symmetry_2
_ccdc_geom_bond_type
Ti1    O2      1.690   .     S
Ti1    O5      1.952   6     S
Ti1    O5      1.952   5_545 S
Ti1    O5      1.952   7     S
Ti1    O5      1.952   8_655 S
Si4    O5      1.620   .     S
Si4    O5      1.620   2     S
Si4    O5      1.620   7     S
Si4    O5      1.620   8     S
O5     Ti1     1.952   5     S
