# Supplementary material for: Vibrational Spectral Analysis of Natisite (Na2TiSiO5) and its Structure Evolution in Water and Sulfuric Acid Solutions
Source: Materials (Basel). 2021 Apr 27;14(9):2259. doi: 10.3390/ma14092259 (PMC8123781; doi:10.3390/ma14092259)
Supplement: Supplementary file 1 [file materials-14-02259-s001.zip › natisite_Efield.phonon]

 BEGIN header
 Number of ions         18
 Number of branches     54
 Number of wavevectors  1
 Frequencies in         cm-1
 IR intensities in      (D/A)**2/amu
 Raman intensities in   A**4
 Unit cell vectors (A)
    6.385332    0.000000    0.000000
    0.000000    6.385332    0.000000
    0.000000    0.000000    5.013747
 Fractional Co-ordinates
     1     0.500000    0.000000    0.271396   O        15.999000
     2     0.000000    0.500000    0.728604   O        15.999000
     3     0.000000    0.208668    0.183866   O        15.999000
     4     0.000000    0.791332    0.183866   O        15.999000
     5     0.291332    0.500000    0.183866   O        15.999000
     6     0.708668    0.500000    0.183866   O        15.999000
     7     0.500000    0.708668    0.816134   O        15.999000
     8     0.500000    0.291332    0.816134   O        15.999000
     9     0.208668    0.000000    0.816134   O        15.999000
    10     0.791332    0.000000    0.816134   O        15.999000
    11     0.250000    0.250000    0.500000   Na       22.990000
    12     0.750000    0.750000    0.500000   Na       22.990000
    13     0.250000    0.750000    0.500000   Na       22.990000
    14     0.750000    0.250000    0.500000   Na       22.990000
    15     0.000000    0.000000    0.000000   Si       28.084999
    16     0.500000    0.500000    0.000000   Si       28.084999
    17     0.500000    0.000000    0.934324   Ti       47.900002
    18     0.000000    0.500000    0.065676   Ti       47.900002
 END header
     q-pt=    1    0.000000  0.000000  0.000000      1.0000000000
       1      -0.033388              0.0000000               0.0000000          
       2      -0.033388              0.0000000               0.0000000          
       3      -0.021120              0.0000000               0.0000000          
       4      82.557553              0.0000000               0.0000000          
       5     121.197508              2.5398688               0.0000000          
       6     121.197508              2.5398688               0.0000000          
       7     153.826526              0.0000000               0.3605370          
       8     153.826526              0.0000000               0.3888927          
       9     161.539200              0.0000000               0.0000000          
      10     178.571352              5.1462569               0.0000000          
      11     195.055069              0.1283082               0.0000000          
      12     195.055069              0.1283082               0.0000000          
      13     198.137389              0.0000000               4.4347345          
      14     203.069704              0.0000000               0.0000000          
      15     221.232513              0.0000000               1.4760273          
      16     248.045561              0.2215346               0.0000000          
      17     248.045561              0.2215346               0.0000000          
      18     256.133648              0.0000000               0.0000000          
      19     259.102525              0.0000000               7.1389591          
      20     259.102525              0.0000000              26.8744797          
      21     263.890055              0.0000000               0.0000000          
      22     269.576015              0.0000000               1.8327761          
      23     269.576015              0.0000000               1.8316836          
      24     288.829674              0.1152905               0.0000000          
      25     288.829674              0.1152905               0.0000000          
      26     308.528925              0.0001832               0.0000000          
      27     343.775318              2.4859692               0.0000000          
      28     343.775318              2.4859692               0.0000000          
      29     351.406940              7.4691901               0.0000000          
      30     368.952884              0.0000000               0.0000000          
      31     385.496031             58.5471178               0.0000000          
      32     385.496031             58.5471178               0.0000000          
      33     404.833526              0.0000000               0.0000000          
      34     415.704792              0.0000000              12.8503303          
      35     415.704792              0.0000000              12.9742239          
      36     454.147630              0.0000000               0.0000000          
      37     479.711161              0.0000000               3.0100639          
      38     518.943643              0.8070972               0.0000000          
      39     518.943643              0.8070972               0.0000000          
      40     529.963632              0.0000000              34.4239437          
      41     546.448910              0.0000000               2.9470001          
      42     546.448910              0.0000000               2.8630775          
      43     558.679790              0.0000000               4.3716014          
      44     618.413680              9.0588493               0.0000000          
      45     830.155321             19.7574748               0.0000000          
      46     832.994945              0.0000000             457.3831450          
      47     854.426159              0.0000000             216.2716009          
      48     864.030650              0.0000000               0.0000000          
      49     897.788507             62.4207537               0.0000000          
      50     897.788507             62.4207537               0.0000000          
      51     900.343675              0.0000000               3.3746808          
      52     901.547074              0.0000000              23.2665715          
      53     901.547074              0.0000000              23.3368411          
      54     989.413146             17.1010569               0.0000000          
                        Phonon Eigenvectors
Mode Ion                X                                   Y                                   Z
   1   1 -0.109513097844  0.000000000000     -0.162985356135  0.000000000000      0.000000020413  0.000000000000
   1   2 -0.109513097844  0.000000000000     -0.162985356135  0.000000000000      0.000000020413  0.000000000000
   1   3 -0.110773442741  0.000000000000     -0.165080461625  0.000000000000     -0.000410073719  0.000000000000
   1   4 -0.110773442741  0.000000000000     -0.165080461667  0.000000000000      0.000410114789  0.000000000000
   1   5 -0.110920840868  0.000000000000     -0.164861093066  0.000000000000      0.000275571009  0.000000000000
   1   6 -0.110920840826  0.000000000000     -0.164861093066  0.000000000000     -0.000275529940  0.000000000000
   1   7 -0.110773442741  0.000000000000     -0.165080461667  0.000000000000      0.000410114789  0.000000000000
   1   8 -0.110773442741  0.000000000000     -0.165080461625  0.000000000000     -0.000410073719  0.000000000000
   1   9 -0.110920840868  0.000000000000     -0.164861093066  0.000000000000      0.000275571009  0.000000000000
   1  10 -0.110920840826  0.000000000000     -0.164861093066  0.000000000000     -0.000275529940  0.000000000000
   1  11 -0.134346338064  0.000000000000     -0.200447566293  0.000000000000     -0.000635767145  0.000000000000
   1  12 -0.134346337956  0.000000000000     -0.200447566401  0.000000000000      0.000635816527  0.000000000000
   1  13 -0.135580060189  0.000000000000     -0.201276528799  0.000000000000      0.003240065375  0.000000000000
   1  14 -0.135580060080  0.000000000000     -0.201276528691  0.000000000000     -0.003240015993  0.000000000000
   1  15 -0.147049772947  0.000000000000     -0.218850165736  0.000000000000      0.000000027243  0.000000000000
   1  16 -0.147049772947  0.000000000000     -0.218850165736  0.000000000000      0.000000027243  0.000000000000
   1  17 -0.190588537254  0.000000000000     -0.283647720969  0.000000000000      0.000000035329  0.000000000000
   1  18 -0.190588537254  0.000000000000     -0.283647720969  0.000000000000      0.000000035329  0.000000000000
   2   1 -0.162985356135  0.000000000000      0.109513097844  0.000000000000     -0.000000002276  0.000000000000
   2   2 -0.162985356135  0.000000000000      0.109513097844  0.000000000000     -0.000000002276  0.000000000000
   2   3 -0.164861093066  0.000000000000      0.110920840845  0.000000000000      0.000275548185  0.000000000000
   2   4 -0.164861093066  0.000000000000      0.110920840849  0.000000000000     -0.000275552764  0.000000000000
   2   5 -0.165080461643  0.000000000000      0.110773442741  0.000000000000      0.000410091965  0.000000000000
   2   6 -0.165080461648  0.000000000000      0.110773442741  0.000000000000     -0.000410096544  0.000000000000
   2   7 -0.164861093066  0.000000000000      0.110920840849  0.000000000000     -0.000275552764  0.000000000000
   2   8 -0.164861093066  0.000000000000      0.110920840845  0.000000000000      0.000275548185  0.000000000000
   2   9 -0.165080461643  0.000000000000      0.110773442741  0.000000000000      0.000410091965  0.000000000000
   2  10 -0.165080461648  0.000000000000      0.110773442741  0.000000000000     -0.000410096544  0.000000000000
   2  11 -0.201276528739  0.000000000000      0.135580060128  0.000000000000      0.003240037931  0.000000000000
   2  12 -0.201276528751  0.000000000000      0.135580060140  0.000000000000     -0.003240043437  0.000000000000
   2  13 -0.200447566341  0.000000000000      0.134346338016  0.000000000000      0.000635789083  0.000000000000
   2  14 -0.200447566353  0.000000000000      0.134346338004  0.000000000000     -0.000635794589  0.000000000000
   2  15 -0.218850165736  0.000000000000      0.147049772947  0.000000000000     -0.000000003037  0.000000000000
   2  16 -0.218850165736  0.000000000000      0.147049772947  0.000000000000     -0.000000003037  0.000000000000
   2  17 -0.283647720969  0.000000000000      0.190588537254  0.000000000000     -0.000000003939  0.000000000000
   2  18 -0.283647720969  0.000000000000      0.190588537254  0.000000000000     -0.000000003939  0.000000000000
   3   1  0.000000009416  0.000000000000      0.000000018060  0.000000000000      0.198023490682  0.000000000000
   3   2  0.000000009416  0.000000000000      0.000000018060  0.000000000000      0.198023490682  0.000000000000
   3   3  0.000000009524  0.000000000000      0.000204412809  0.000000000000      0.199205585555  0.000000000000
   3   4  0.000000009524  0.000000000000     -0.000204376225  0.000000000000      0.199205585464  0.000000000000
   3   5 -0.000204384981  0.000000000000      0.000000018267  0.000000000000      0.199205585486  0.000000000000
   3   6  0.000204404054  0.000000000000      0.000000018267  0.000000000000      0.199205585533  0.000000000000
   3   7  0.000000009524  0.000000000000     -0.000204376225  0.000000000000      0.199205585464  0.000000000000
   3   8  0.000000009524  0.000000000000      0.000204412809  0.000000000000      0.199205585555  0.000000000000
   3   9 -0.000204384981  0.000000000000      0.000000018267  0.000000000000      0.199205585486  0.000000000000
   3  10  0.000204404054  0.000000000000      0.000000018267  0.000000000000      0.199205585533  0.000000000000
   3  11 -0.000525390837  0.000000000000      0.000525424594  0.000000000000      0.239527234654  0.000000000000
   3  12  0.000525413908  0.000000000000     -0.000525380152  0.000000000000      0.239527234448  0.000000000000
   3  13 -0.000525390701  0.000000000000     -0.000525380081  0.000000000000      0.239527234224  0.000000000000
   3  14  0.000525414045  0.000000000000      0.000525424665  0.000000000000      0.239527234877  0.000000000000
   3  15  0.000000012643  0.000000000000      0.000000024250  0.000000000000      0.264286702362  0.000000000000
   3  16  0.000000012643  0.000000000000      0.000000024250  0.000000000000      0.264286702362  0.000000000000
   3  17  0.000000016386  0.000000000000      0.000000031430  0.000000000000      0.342724249824  0.000000000000
   3  18  0.000000016386  0.000000000000      0.000000031430  0.000000000000      0.342724249824  0.000000000000
   4   1  0.000000000000  0.000000000000      0.000000000000  0.000000000000      0.000000000000  0.000000000000
   4   2  0.000000000000  0.000000000000      0.000000000000  0.000000000000      0.000000000000  0.000000000000
   4   3 -0.001053056344  0.000000000000      0.000000000000  0.000000000000      0.000000000000  0.000000000000
   4   4  0.001053056344  0.000000000000      0.000000000000  0.000000000000      0.000000000000  0.000000000000
   4   5  0.000000000000  0.000000000000      0.001053056344  0.000000000000      0.000000000000  0.000000000000
   4   6  0.000000000000  0.000000000000     -0.001053056344  0.000000000000      0.000000000000  0.000000000000
   4   7  0.001053056344  0.000000000000      0.000000000000  0.000000000000      0.000000000000  0.000000000000
   4   8 -0.001053056344  0.000000000000      0.000000000000  0.000000000000      0.000000000000  0.000000000000
   4   9  0.000000000000  0.000000000000      0.001053056344  0.000000000000      0.000000000000  0.000000000000
   4  10  0.000000000000  0.000000000000     -0.001053056344  0.000000000000      0.000000000000  0.000000000000
   4  11  0.297482436455  0.000000000000     -0.297482436455  0.000000000000     -0.270196562055  0.000000000000
   4  12 -0.297482436455  0.000000000000      0.297482436455  0.000000000000     -0.270196562055  0.000000000000
   4  13 -0.297482436455  0.000000000000     -0.297482436455  0.000000000000      0.270196562055  0.000000000000
   4  14  0.297482436455  0.000000000000      0.297482436455  0.000000000000      0.270196562055  0.000000000000
   4  15  0.000000000000  0.000000000000      0.000000000000  0.000000000000      0.000000000000  0.000000000000
   4  16  0.000000000000  0.000000000000      0.000000000000  0.000000000000      0.000000000000  0.000000000000
   4  17  0.000000000000  0.000000000000      0.000000000000  0.000000000000      0.000000000000  0.000000000000
   4  18  0.000000000000  0.000000000000      0.000000000000  0.000000000000      0.000000000000  0.000000000000
   5   1  0.149974694714  0.000000000000     -0.039898471900  0.000000000000      0.000000000000  0.000000000000
   5   2  0.149974694714  0.000000000000     -0.039898471900  0.000000000000      0.000000000000  0.000000000000
   5   3  0.033192082510  0.000000000000     -0.021016346815  0.000000000000      0.013738437898  0.000000000000
   5   4  0.033192082510  0.000000000000     -0.021016346815  0.000000000000     -0.013738437898  0.000000000000
   5   5  0.078998519180  0.000000000000     -0.008830245488  0.000000000000      0.051641527393  0.000000000000
   5   6  0.078998519180  0.000000000000     -0.008830245488  0.000000000000     -0.051641527393  0.000000000000
   5   7  0.033192082510  0.000000000000     -0.021016346815  0.000000000000     -0.013738437898  0.000000000000
   5   8  0.033192082510  0.000000000000     -0.021016346815  0.000000000000      0.013738437898  0.000000000000
   5   9  0.078998519180  0.000000000000     -0.008830245488  0.000000000000      0.051641527393  0.000000000000
   5  10  0.078998519180  0.000000000000     -0.008830245488  0.000000000000     -0.051641527393  0.000000000000
   5  11 -0.339870675824  0.000000000000      0.248629021308  0.000000000000      0.363789810025  0.000000000000
   5  12 -0.339870675824  0.000000000000      0.248629021308  0.000000000000     -0.363789810025  0.000000000000
   5  13 -0.249279574661  0.000000000000     -0.091894615156  0.000000000000      0.210901882029  0.000000000000
   5  14 -0.249279574661  0.000000000000     -0.091894615156  0.000000000000     -0.210901882029  0.000000000000
   5  15  0.070127903367  0.000000000000     -0.018656455259  0.000000000000      0.000000000000  0.000000000000
   5  16  0.070127903367  0.000000000000     -0.018656455259  0.000000000000      0.000000000000  0.000000000000
   5  17  0.151196241132  0.000000000000     -0.040223445627  0.000000000000      0.000000000000  0.000000000000
   5  18  0.151196241132  0.000000000000     -0.040223445627  0.000000000000      0.000000000000  0.000000000000
   6   1 -0.039898471900  0.000000000000     -0.149974694714  0.000000000000      0.000000000000  0.000000000000
   6   2 -0.039898471900  0.000000000000     -0.149974694714  0.000000000000      0.000000000000  0.000000000000
   6   3 -0.008830245488  0.000000000000     -0.078998519180  0.000000000000      0.051641527393  0.000000000000
   6   4 -0.008830245488  0.000000000000     -0.078998519180  0.000000000000     -0.051641527393  0.000000000000
   6   5 -0.021016346815  0.000000000000     -0.033192082510  0.000000000000     -0.013738437898  0.000000000000
   6   6 -0.021016346815  0.000000000000     -0.033192082510  0.000000000000      0.013738437898  0.000000000000
   6   7 -0.008830245488  0.000000000000     -0.078998519180  0.000000000000     -0.051641527393  0.000000000000
   6   8 -0.008830245488  0.000000000000     -0.078998519180  0.000000000000      0.051641527393  0.000000000000
   6   9 -0.021016346815  0.000000000000     -0.033192082510  0.000000000000     -0.013738437898  0.000000000000
   6  10 -0.021016346815  0.000000000000     -0.033192082510  0.000000000000      0.013738437898  0.000000000000
   6  11 -0.091894615156  0.000000000000      0.249279574661  0.000000000000      0.210901882029  0.000000000000
   6  12 -0.091894615156  0.000000000000      0.249279574661  0.000000000000     -0.210901882029  0.000000000000
   6  13  0.248629021308  0.000000000000      0.339870675824  0.000000000000     -0.363789810025  0.000000000000
   6  14  0.248629021308  0.000000000000      0.339870675824  0.000000000000      0.363789810025  0.000000000000
   6  15 -0.018656455259  0.000000000000     -0.070127903367  0.000000000000      0.000000000000  0.000000000000
   6  16 -0.018656455259  0.000000000000     -0.070127903367  0.000000000000      0.000000000000  0.000000000000
   6  17 -0.040223445627  0.000000000000     -0.151196241132  0.000000000000      0.000000000000  0.000000000000
   6  18 -0.040223445627  0.000000000000     -0.151196241132  0.000000000000      0.000000000000  0.000000000000
   7   1 -0.361257736311  0.000000000000     -0.028183580511  0.000000000000      0.000000000000  0.000000000000
   7   2  0.361257736311  0.000000000000      0.028183580511  0.000000000000      0.000000000000  0.000000000000
   7   3  0.054390966840  0.000000000000      0.015251414020  0.000000000000     -0.009526568742  0.000000000000
   7   4  0.054390966840  0.000000000000      0.015251414020  0.000000000000      0.009526568742  0.000000000000
   7   5  0.195492950313  0.000000000000      0.004243320042  0.000000000000      0.122111761396  0.000000000000
   7   6  0.195492950313  0.000000000000      0.004243320042  0.000000000000     -0.122111761396  0.000000000000
   7   7 -0.054390966840  0.000000000000     -0.015251414020  0.000000000000     -0.009526568742  0.000000000000
   7   8 -0.054390966840  0.000000000000     -0.015251414020  0.000000000000      0.009526568742  0.000000000000
   7   9 -0.195492950313  0.000000000000     -0.004243320042  0.000000000000     -0.122111761396  0.000000000000
   7  10 -0.195492950313  0.000000000000     -0.004243320042  0.000000000000      0.122111761396  0.000000000000
   7  11  0.000000000000  0.000000000000      0.000000000000  0.000000000000      0.000000000000  0.000000000000
   7  12  0.000000000000  0.000000000000      0.000000000000  0.000000000000      0.000000000000  0.000000000000
   7  13  0.000000000000  0.000000000000      0.000000000000  0.000000000000      0.000000000000  0.000000000000
   7  14  0.000000000000  0.000000000000      0.000000000000  0.000000000000      0.000000000000  0.000000000000
   7  15 -0.164976936743  0.000000000000      0.012870702304  0.000000000000      0.000000000000  0.000000000000
   7  16  0.164976936743  0.000000000000     -0.012870702304  0.000000000000      0.000000000000  0.000000000000
   7  17 -0.476525318481  0.000000000000     -0.037176199507  0.000000000000      0.000000000000  0.000000000000
   7  18  0.476525318481  0.000000000000      0.037176199507  0.000000000000      0.000000000000  0.000000000000
   8   1  0.028183580511  0.000000000000     -0.361257736311  0.000000000000      0.000000000000  0.000000000000
   8   2 -0.028183580511  0.000000000000      0.361257736311  0.000000000000      0.000000000000  0.000000000000
   8   3 -0.004243320042  0.000000000000      0.195492950313  0.000000000000     -0.122111761396  0.000000000000
   8   4 -0.004243320042  0.000000000000      0.195492950313  0.000000000000      0.122111761396  0.000000000000
   8   5 -0.015251414020  0.000000000000      0.054390966840  0.000000000000     -0.009526568742  0.000000000000
   8   6 -0.015251414020  0.000000000000      0.054390966840  0.000000000000      0.009526568742  0.000000000000
   8   7  0.004243320042  0.000000000000     -0.195492950313  0.000000000000     -0.122111761396  0.000000000000
   8   8  0.004243320042  0.000000000000     -0.195492950313  0.000000000000      0.122111761396  0.000000000000
   8   9  0.015251414020  0.000000000000     -0.054390966840  0.000000000000      0.009526568742  0.000000000000
   8  10  0.015251414020  0.000000000000     -0.054390966840  0.000000000000     -0.009526568742  0.000000000000
   8  11  0.000000000000  0.000000000000      0.000000000000  0.000000000000      0.000000000000  0.000000000000
   8  12  0.000000000000  0.000000000000      0.000000000000  0.000000000000      0.000000000000  0.000000000000
   8  13  0.000000000000  0.000000000000      0.000000000000  0.000000000000      0.000000000000  0.000000000000
   8  14  0.000000000000  0.000000000000      0.000000000000  0.000000000000      0.000000000000  0.000000000000
   8  15  0.012870702304  0.000000000000      0.164976936743  0.000000000000      0.000000000000  0.000000000000
   8  16 -0.012870702304  0.000000000000     -0.164976936743  0.000000000000      0.000000000000  0.000000000000
   8  17  0.037176199507  0.000000000000     -0.476525318481  0.000000000000      0.000000000000  0.000000000000
   8  18 -0.037176199507  0.000000000000      0.476525318481  0.000000000000      0.000000000000  0.000000000000
   9   1  0.000000000000  0.000000000000      0.000000000000  0.000000000000      0.000000000000  0.000000000000
   9   2  0.000000000000  0.000000000000      0.000000000000  0.000000000000      0.000000000000  0.000000000000
   9   3  0.105690947930  0.000000000000      0.000000000000  0.000000000000      0.000000000000  0.000000000000
   9   4 -0.105690947930  0.000000000000      0.000000000000  0.000000000000      0.000000000000  0.000000000000
   9   5  0.000000000000  0.000000000000      0.105690947930  0.000000000000      0.000000000000  0.000000000000
   9   6  0.000000000000  0.000000000000     -0.105690947930  0.000000000000      0.000000000000  0.000000000000
   9   7 -0.105690947930  0.000000000000      0.000000000000  0.000000000000      0.000000000000  0.000000000000
   9   8  0.105690947930  0.000000000000      0.000000000000  0.000000000000      0.000000000000  0.000000000000
   9   9  0.000000000000  0.000000000000      0.105690947930  0.000000000000      0.000000000000  0.000000000000
   9  10  0.000000000000  0.000000000000     -0.105690947930  0.000000000000      0.000000000000  0.000000000000
   9  11  0.337386163803  0.000000000000      0.337386163803  0.000000000000      0.000000000000  0.000000000000
   9  12 -0.337386163803  0.000000000000     -0.337386163803  0.000000000000      0.000000000000  0.000000000000
   9  13 -0.337386163803  0.000000000000      0.337386163803  0.000000000000      0.000000000000  0.000000000000
   9  14  0.337386163803  0.000000000000     -0.337386163803  0.000000000000      0.000000000000  0.000000000000
   9  15  0.000000000000  0.000000000000      0.000000000000  0.000000000000      0.000000000000  0.000000000000
   9  16  0.000000000000  0.000000000000      0.000000000000  0.000000000000      0.000000000000  0.000000000000
   9  17  0.000000000000  0.000000000000      0.000000000000  0.000000000000      0.000000000000  0.000000000000
   9  18  0.000000000000  0.000000000000      0.000000000000  0.000000000000      0.000000000000  0.000000000000
  10   1  0.000000000000  0.000000000000      0.000000000000  0.000000000000     -0.123837405957  0.000000000000
  10   2  0.000000000000  0.000000000000      0.000000000000  0.000000000000     -0.123837405957  0.000000000000
  10   3  0.000000000000  0.000000000000      0.031499419812  0.000000000000     -0.052258902019  0.000000000000
  10   4  0.000000000000  0.000000000000     -0.031499419812  0.000000000000     -0.052258902019  0.000000000000
  10   5 -0.031499419812  0.000000000000      0.000000000000  0.000000000000     -0.052258902019  0.000000000000
  10   6  0.031499419812  0.000000000000      0.000000000000  0.000000000000     -0.052258902019  0.000000000000
  10   7  0.000000000000  0.000000000000     -0.031499419812  0.000000000000     -0.052258902019  0.000000000000
  10   8  0.000000000000  0.000000000000      0.031499419812  0.000000000000     -0.052258902019  0.000000000000
  10   9 -0.031499419812  0.000000000000      0.000000000000  0.000000000000     -0.052258902019  0.000000000000
  10  10  0.031499419812  0.000000000000      0.000000000000  0.000000000000     -0.052258902019  0.000000000000
  10  11 -0.280230227711  0.000000000000      0.280230227711  0.000000000000      0.256762082034  0.000000000000
  10  12  0.280230227711  0.000000000000     -0.280230227711  0.000000000000      0.256762082034  0.000000000000
  10  13 -0.280230227711  0.000000000000     -0.280230227711  0.000000000000      0.256762082034  0.000000000000
  10  14  0.280230227711  0.000000000000      0.280230227711  0.000000000000      0.256762082034  0.000000000000
  10  15  0.000000000000  0.000000000000      0.000000000000  0.000000000000     -0.018819025511  0.000000000000
  10  16  0.000000000000  0.000000000000      0.000000000000  0.000000000000     -0.018819025511  0.000000000000
  10  17  0.000000000000  0.000000000000      0.000000000000  0.000000000000     -0.153126942037  0.000000000000
  10  18  0.000000000000  0.000000000000      0.000000000000  0.000000000000     -0.153126942037  0.000000000000
  11   1  0.242387856339  0.000000000000      0.055618506305  0.000000000000      0.000000000000  0.000000000000
  11   2  0.242387856339  0.000000000000      0.055618506305  0.000000000000      0.000000000000  0.000000000000
  11   3 -0.111925849762  0.000000000000      0.010252980285  0.000000000000     -0.037406781056  0.000000000000
  11   4 -0.111925849762  0.000000000000      0.010252980285  0.000000000000      0.037406781056  0.000000000000
  11   5  0.044682931591  0.000000000000     -0.025682592662  0.000000000000      0.163020369931  0.000000000000
  11   6  0.044682931591  0.000000000000     -0.025682592662  0.000000000000     -0.163020369931  0.000000000000
  11   7 -0.111925849762  0.000000000000      0.010252980285  0.000000000000      0.037406781056  0.000000000000
  11   8 -0.111925849762  0.000000000000      0.010252980285  0.000000000000     -0.037406781056  0.000000000000
  11   9  0.044682931591  0.000000000000     -0.025682592662  0.000000000000      0.163020369931  0.000000000000
  11  10  0.044682931591  0.000000000000     -0.025682592662  0.000000000000     -0.163020369931  0.000000000000
  11  11 -0.218995133171  0.000000000000     -0.380085123016  0.000000000000     -0.053664073129  0.000000000000
  11  12 -0.218995133171  0.000000000000     -0.380085123016  0.000000000000      0.053664073129  0.000000000000
  11  13 -0.059214224845  0.000000000000      0.316246987036  0.000000000000     -0.085625587040  0.000000000000
  11  14 -0.059214224845  0.000000000000      0.316246987036  0.000000000000      0.085625587040  0.000000000000
  11  15 -0.076837579573  0.000000000000     -0.017631210856  0.000000000000      0.000000000000  0.000000000000
  11  16 -0.076837579573  0.000000000000     -0.017631210856  0.000000000000      0.000000000000  0.000000000000
  11  17  0.193120045305  0.000000000000      0.044313476011  0.000000000000      0.000000000000  0.000000000000
  11  18  0.193120045305  0.000000000000      0.044313476011  0.000000000000      0.000000000000  0.000000000000
  12   1  0.055618506305  0.000000000000     -0.242387856339  0.000000000000      0.000000000000  0.000000000000
  12   2  0.055618506305  0.000000000000     -0.242387856339  0.000000000000      0.000000000000  0.000000000000
  12   3 -0.025682592662  0.000000000000     -0.044682931591  0.000000000000      0.163020369931  0.000000000000
  12   4 -0.025682592662  0.000000000000     -0.044682931591  0.000000000000     -0.163020369931  0.000000000000
  12   5  0.010252980285  0.000000000000      0.111925849762  0.000000000000      0.037406781056  0.000000000000
  12   6  0.010252980285  0.000000000000      0.111925849762  0.000000000000     -0.037406781056  0.000000000000
  12   7 -0.025682592662  0.000000000000     -0.044682931591  0.000000000000     -0.163020369931  0.000000000000
  12   8 -0.025682592662  0.000000000000     -0.044682931591  0.000000000000      0.163020369931  0.000000000000
  12   9  0.010252980285  0.000000000000      0.111925849762  0.000000000000      0.037406781056  0.000000000000
  12  10  0.010252980285  0.000000000000      0.111925849762  0.000000000000     -0.037406781056  0.000000000000
  12  11  0.316246987036  0.000000000000      0.059214224845  0.000000000000     -0.085625587040  0.000000000000
  12  12  0.316246987036  0.000000000000      0.059214224845  0.000000000000      0.085625587040  0.000000000000
  12  13 -0.380085123016  0.000000000000      0.218995133171  0.000000000000      0.053664073129  0.000000000000
  12  14 -0.380085123016  0.000000000000      0.218995133171  0.000000000000     -0.053664073129  0.000000000000
  12  15 -0.017631210856  0.000000000000      0.076837579573  0.000000000000      0.000000000000  0.000000000000
  12  16 -0.017631210856  0.000000000000      0.076837579573  0.000000000000      0.000000000000  0.000000000000
  12  17  0.044313476011  0.000000000000     -0.193120045305  0.000000000000      0.000000000000  0.000000000000
  12  18  0.044313476011  0.000000000000     -0.193120045305  0.000000000000      0.000000000000  0.000000000000
  13   1  0.000000000000  0.000000000000      0.000000000000  0.000000000000      0.000000000000  0.000000000000
  13   2  0.000000000000  0.000000000000      0.000000000000  0.000000000000      0.000000000000  0.000000000000
  13   3  0.000000000000  0.000000000000      0.028782259761  0.000000000000      0.278001580374  0.000000000000
  13   4  0.000000000000  0.000000000000     -0.028782259761  0.000000000000      0.278001580374  0.000000000000
  13   5  0.028782259761  0.000000000000      0.000000000000  0.000000000000     -0.278001580374  0.000000000000
  13   6 -0.028782259761  0.000000000000      0.000000000000  0.000000000000     -0.278001580374  0.000000000000
  13   7  0.000000000000  0.000000000000      0.028782259761  0.000000000000     -0.278001580374  0.000000000000
  13   8  0.000000000000  0.000000000000     -0.028782259761  0.000000000000     -0.278001580374  0.000000000000
  13   9 -0.028782259761  0.000000000000      0.000000000000  0.000000000000      0.278001580374  0.000000000000
  13  10  0.028782259761  0.000000000000      0.000000000000  0.000000000000      0.278001580374  0.000000000000
  13  11  0.000000000000  0.000000000000      0.000000000000  0.000000000000      0.000000000000  0.000000000000
  13  12  0.000000000000  0.000000000000      0.000000000000  0.000000000000      0.000000000000  0.000000000000
  13  13  0.000000000000  0.000000000000      0.000000000000  0.000000000000      0.000000000000  0.000000000000
  13  14  0.000000000000  0.000000000000      0.000000000000  0.000000000000      0.000000000000  0.000000000000
  13  15  0.000000000000  0.000000000000      0.000000000000  0.000000000000      0.433066751586  0.000000000000
  13  16  0.000000000000  0.000000000000      0.000000000000  0.000000000000     -0.433066751586  0.000000000000
  13  17  0.000000000000  0.000000000000      0.000000000000  0.000000000000      0.000000000000  0.000000000000
  13  18  0.000000000000  0.000000000000      0.000000000000  0.000000000000      0.000000000000  0.000000000000
  14   1  0.000000000000  0.000000000000      0.000000000000  0.000000000000      0.000000000000  0.000000000000
  14   2  0.000000000000  0.000000000000      0.000000000000  0.000000000000      0.000000000000  0.000000000000
  14   3 -0.353553390593  0.000000000000      0.000000000000  0.000000000000      0.000000000000  0.000000000000
  14   4  0.353553390593  0.000000000000      0.000000000000  0.000000000000      0.000000000000  0.000000000000
  14   5  0.000000000000  0.000000000000     -0.353553390593  0.000000000000      0.000000000000  0.000000000000
  14   6  0.000000000000  0.000000000000      0.353553390593  0.000000000000      0.000000000000  0.000000000000
  14   7 -0.353553390593  0.000000000000      0.000000000000  0.000000000000      0.000000000000  0.000000000000
  14   8  0.353553390593  0.000000000000      0.000000000000  0.000000000000      0.000000000000  0.000000000000
  14   9  0.000000000000  0.000000000000      0.353553390593  0.000000000000      0.000000000000  0.000000000000
  14  10  0.000000000000  0.000000000000     -0.353553390593  0.000000000000      0.000000000000  0.000000000000
  14  11  0.000000000000  0.000000000000      0.000000000000  0.000000000000      0.000000000000  0.000000000000
  14  12  0.000000000000  0.000000000000      0.000000000000  0.000000000000      0.000000000000  0.000000000000
  14  13  0.000000000000  0.000000000000      0.000000000000  0.000000000000      0.000000000000  0.000000000000
  14  14  0.000000000000  0.000000000000      0.000000000000  0.000000000000      0.000000000000  0.000000000000
  14  15  0.000000000000  0.000000000000      0.000000000000  0.000000000000      0.000000000000  0.000000000000
  14  16  0.000000000000  0.000000000000      0.000000000000  0.000000000000      0.000000000000  0.000000000000
  14  17  0.000000000000  0.000000000000      0.000000000000  0.000000000000      0.000000000000  0.000000000000
  14  18  0.000000000000  0.000000000000      0.000000000000  0.000000000000      0.000000000000  0.000000000000
  15   1  0.000000000000  0.000000000000      0.000000000000  0.000000000000      0.351036571413  0.000000000000
  15   2  0.000000000000  0.000000000000      0.000000000000  0.000000000000     -0.351036571413  0.000000000000
  15   3  0.000000000000  0.000000000000      0.062052230034  0.000000000000     -0.103315782300  0.000000000000
  15   4  0.000000000000  0.000000000000     -0.062052230034  0.000000000000     -0.103315782300  0.000000000000
  15   5 -0.062052230034  0.000000000000      0.000000000000  0.000000000000     -0.103315782300  0.000000000000
  15   6  0.062052230034  0.000000000000      0.000000000000  0.000000000000     -0.103315782300  0.000000000000
  15   7  0.000000000000  0.000000000000      0.062052230034  0.000000000000      0.103315782300  0.000000000000
  15   8  0.000000000000  0.000000000000     -0.062052230034  0.000000000000      0.103315782300  0.000000000000
  15   9  0.062052230034  0.000000000000      0.000000000000  0.000000000000      0.103315782300  0.000000000000
  15  10 -0.062052230034  0.000000000000      0.000000000000  0.000000000000      0.103315782300  0.000000000000
  15  11  0.000000000000  0.000000000000      0.000000000000  0.000000000000      0.000000000000  0.000000000000
  15  12  0.000000000000  0.000000000000      0.000000000000  0.000000000000      0.000000000000  0.000000000000
  15  13  0.000000000000  0.000000000000      0.000000000000  0.000000000000      0.000000000000  0.000000000000
  15  14  0.000000000000  0.000000000000      0.000000000000  0.000000000000      0.000000000000  0.000000000000
  15  15  0.000000000000  0.000000000000      0.000000000000  0.000000000000      0.000000000000  0.000000000000
  15  16  0.000000000000  0.000000000000      0.000000000000  0.000000000000      0.000000000000  0.000000000000
  15  17  0.000000000000  0.000000000000      0.000000000000  0.000000000000      0.564512891821  0.000000000000
  15  18  0.000000000000  0.000000000000      0.000000000000  0.000000000000     -0.564512891821  0.000000000000
  16   1  0.467835296685  0.000000000000      0.258927847657  0.000000000000      0.000000000000  0.000000000000
  16   2  0.467835296685  0.000000000000      0.258927847657  0.000000000000      0.000000000000  0.000000000000
  16   3 -0.096867998409  0.000000000000     -0.054256486850  0.000000000000     -0.027805165620  0.000000000000
  16   4 -0.096867998409  0.000000000000     -0.054256486850  0.000000000000      0.027805165620  0.000000000000
  16   5 -0.098031555324  0.000000000000     -0.053612505325  0.000000000000      0.050238852347  0.000000000000
  16   6 -0.098031555324  0.000000000000     -0.053612505325  0.000000000000     -0.050238852347  0.000000000000
  16   7 -0.096867998409  0.000000000000     -0.054256486850  0.000000000000      0.027805165620  0.000000000000
  16   8 -0.096867998409  0.000000000000     -0.054256486850  0.000000000000     -0.027805165620  0.000000000000
  16   9 -0.098031555324  0.000000000000     -0.053612505325  0.000000000000      0.050238852347  0.000000000000
  16  10 -0.098031555324  0.000000000000     -0.053612505325  0.000000000000     -0.050238852347  0.000000000000
  16  11  0.216442608844  0.000000000000      0.215876293735  0.000000000000      0.007332073051  0.000000000000
  16  12  0.216442608844  0.000000000000      0.215876293735  0.000000000000     -0.007332073051  0.000000000000
  16  13  0.063119920882  0.000000000000     -0.061149780750  0.000000000000      0.025507374149  0.000000000000
  16  14  0.063119920882  0.000000000000     -0.061149780750  0.000000000000     -0.025507374149  0.000000000000
  16  15 -0.181996636869  0.000000000000     -0.100727751410  0.000000000000      0.000000000000  0.000000000000
  16  16 -0.181996636869  0.000000000000     -0.100727751410  0.000000000000      0.000000000000  0.000000000000
  16  17 -0.098687066116  0.000000000000     -0.054619285467  0.000000000000      0.000000000000  0.000000000000
  16  18 -0.098687066116  0.000000000000     -0.054619285467  0.000000000000      0.000000000000  0.000000000000
  17   1  0.258927847657  0.000000000000     -0.467835296685  0.000000000000      0.000000000000  0.000000000000
  17   2  0.258927847657  0.000000000000     -0.467835296685  0.000000000000      0.000000000000  0.000000000000
  17   3 -0.053612505325  0.000000000000      0.098031555324  0.000000000000      0.050238852347  0.000000000000
  17   4 -0.053612505325  0.000000000000      0.098031555324  0.000000000000     -0.050238852347  0.000000000000
  17   5 -0.054256486850  0.000000000000      0.096867998409  0.000000000000      0.027805165620  0.000000000000
  17   6 -0.054256486850  0.000000000000      0.096867998409  0.000000000000     -0.027805165620  0.000000000000
  17   7 -0.053612505325  0.000000000000      0.098031555324  0.000000000000     -0.050238852347  0.000000000000
  17   8 -0.053612505325  0.000000000000      0.098031555324  0.000000000000      0.050238852347  0.000000000000
  17   9 -0.054256486850  0.000000000000      0.096867998409  0.000000000000      0.027805165620  0.000000000000
  17  10 -0.054256486850  0.000000000000      0.096867998409  0.000000000000     -0.027805165620  0.000000000000
  17  11 -0.061149780750  0.000000000000     -0.063119920882  0.000000000000      0.025507374149  0.000000000000
  17  12 -0.061149780750  0.000000000000     -0.063119920882  0.000000000000     -0.025507374149  0.000000000000
  17  13  0.215876293735  0.000000000000     -0.216442608844  0.000000000000     -0.007332073051  0.000000000000
  17  14  0.215876293735  0.000000000000     -0.216442608844  0.000000000000      0.007332073051  0.000000000000
  17  15 -0.100727751410  0.000000000000      0.181996636869  0.000000000000      0.000000000000  0.000000000000
  17  16 -0.100727751410  0.000000000000      0.181996636869  0.000000000000      0.000000000000  0.000000000000
  17  17 -0.054619285467  0.000000000000      0.098687066116  0.000000000000      0.000000000000  0.000000000000
  17  18 -0.054619285467  0.000000000000      0.098687066116  0.000000000000      0.000000000000  0.000000000000
  18   1  0.000000000000  0.000000000000      0.000000000000  0.000000000000      0.000000000000  0.000000000000
  18   2  0.000000000000  0.000000000000      0.000000000000  0.000000000000      0.000000000000  0.000000000000
  18   3  0.152929457668  0.000000000000      0.000000000000  0.000000000000      0.000000000000  0.000000000000
  18   4 -0.152929457668  0.000000000000      0.000000000000  0.000000000000      0.000000000000  0.000000000000
  18   5  0.000000000000  0.000000000000     -0.152929457668  0.000000000000      0.000000000000  0.000000000000
  18   6  0.000000000000  0.000000000000      0.152929457668  0.000000000000      0.000000000000  0.000000000000
  18   7 -0.152929457668  0.000000000000      0.000000000000  0.000000000000      0.000000000000  0.000000000000
  18   8  0.152929457668  0.000000000000      0.000000000000  0.000000000000      0.000000000000  0.000000000000
  18   9  0.000000000000  0.000000000000     -0.152929457668  0.000000000000      0.000000000000  0.000000000000
  18  10  0.000000000000  0.000000000000      0.152929457668  0.000000000000      0.000000000000  0.000000000000
  18  11  0.172643500292  0.000000000000     -0.172643500292  0.000000000000      0.378963857866  0.000000000000
  18  12 -0.172643500292  0.000000000000      0.172643500292  0.000000000000      0.378963857866  0.000000000000
  18  13 -0.172643500292  0.000000000000     -0.172643500292  0.000000000000     -0.378963857866  0.000000000000
  18  14  0.172643500292  0.000000000000      0.172643500292  0.000000000000     -0.378963857866  0.000000000000
  18  15  0.000000000000  0.000000000000      0.000000000000  0.000000000000      0.000000000000  0.000000000000
  18  16  0.000000000000  0.000000000000      0.000000000000  0.000000000000      0.000000000000  0.000000000000
  18  17  0.000000000000  0.000000000000      0.000000000000  0.000000000000      0.000000000000  0.000000000000
  18  18  0.000000000000  0.000000000000      0.000000000000  0.000000000000      0.000000000000  0.000000000000
  19   1 -0.366096635550  0.000000000000     -0.402262438916  0.000000000000      0.000000000000  0.000000000000
  19   2  0.366096635550  0.000000000000      0.402262438916  0.000000000000      0.000000000000  0.000000000000
  19   3 -0.135621032725  0.000000000000     -0.115660419976  0.000000000000      0.119951984478  0.000000000000
  19   4 -0.135621032725  0.000000000000     -0.115660419976  0.000000000000     -0.119951984478  0.000000000000
  19   5 -0.105261855254  0.000000000000     -0.149018707343  0.000000000000     -0.109167582396  0.000000000000
  19   6 -0.105261855254  0.000000000000     -0.149018707343  0.000000000000      0.109167582396  0.000000000000
  19   7  0.135621032725  0.000000000000      0.115660419976  0.000000000000      0.119951984478  0.000000000000
  19   8  0.135621032725  0.000000000000      0.115660419976  0.000000000000     -0.119951984478  0.000000000000
  19   9  0.105261855254  0.000000000000      0.149018707343  0.000000000000      0.109167582396  0.000000000000
  19  10  0.105261855254  0.000000000000      0.149018707343  0.000000000000     -0.109167582396  0.000000000000
  19  11  0.000000000000  0.000000000000      0.000000000000  0.000000000000      0.000000000000  0.000000000000
  19  12  0.000000000000  0.000000000000      0.000000000000  0.000000000000      0.000000000000  0.000000000000
  19  13  0.000000000000  0.000000000000      0.000000000000  0.000000000000      0.000000000000  0.000000000000
  19  14  0.000000000000  0.000000000000      0.000000000000  0.000000000000      0.000000000000  0.000000000000
  19  15  0.030955750286  0.000000000000     -0.034013794172  0.000000000000      0.000000000000  0.000000000000
  19  16 -0.030955750286  0.000000000000      0.034013794172  0.000000000000      0.000000000000  0.000000000000
  19  17  0.093547906546  0.000000000000      0.102789278536  0.000000000000      0.000000000000  0.000000000000
  19  18 -0.093547906546  0.000000000000     -0.102789278536  0.000000000000      0.000000000000  0.000000000000
  20   1  0.402262438916  0.000000000000     -0.366096635550  0.000000000000      0.000000000000  0.000000000000
  20   2 -0.402262438916  0.000000000000      0.366096635550  0.000000000000      0.000000000000  0.000000000000
  20   3  0.149018707343  0.000000000000     -0.105261855254  0.000000000000      0.109167582396  0.000000000000
  20   4  0.149018707343  0.000000000000     -0.105261855254  0.000000000000     -0.109167582396  0.000000000000
  20   5  0.115660419976  0.000000000000     -0.135621032725  0.000000000000      0.119951984478  0.000000000000
  20   6  0.115660419976  0.000000000000     -0.135621032725  0.000000000000     -0.119951984478  0.000000000000
  20   7 -0.149018707343  0.000000000000      0.105261855254  0.000000000000      0.109167582396  0.000000000000
  20   8 -0.149018707343  0.000000000000      0.105261855254  0.000000000000     -0.109167582396  0.000000000000
  20   9 -0.115660419976  0.000000000000      0.135621032725  0.000000000000     -0.119951984478  0.000000000000
  20  10 -0.115660419976  0.000000000000      0.135621032725  0.000000000000      0.119951984478  0.000000000000
  20  11  0.000000000000  0.000000000000      0.000000000000  0.000000000000      0.000000000000  0.000000000000
  20  12  0.000000000000  0.000000000000      0.000000000000  0.000000000000      0.000000000000  0.000000000000
  20  13  0.000000000000  0.000000000000      0.000000000000  0.000000000000      0.000000000000  0.000000000000
  20  14  0.000000000000  0.000000000000      0.000000000000  0.000000000000      0.000000000000  0.000000000000
  20  15 -0.034013794172  0.000000000000     -0.030955750286  0.000000000000      0.000000000000  0.000000000000
  20  16  0.034013794172  0.000000000000      0.030955750286  0.000000000000      0.000000000000  0.000000000000
  20  17 -0.102789278536  0.000000000000      0.093547906546  0.000000000000      0.000000000000  0.000000000000
  20  18  0.102789278536  0.000000000000     -0.093547906546  0.000000000000      0.000000000000  0.000000000000
  21   1  0.000000000000  0.000000000000      0.000000000000  0.000000000000      0.000000000000  0.000000000000
  21   2  0.000000000000  0.000000000000      0.000000000000  0.000000000000      0.000000000000  0.000000000000
  21   3  0.000000000000  0.000000000000     -0.025259770417  0.000000000000     -0.008539868576  0.000000000000
  21   4  0.000000000000  0.000000000000      0.025259770417  0.000000000000     -0.008539868576  0.000000000000
  21   5 -0.025259770417  0.000000000000      0.000000000000  0.000000000000      0.008539868576  0.000000000000
  21   6  0.025259770417  0.000000000000      0.000000000000  0.000000000000      0.008539868576  0.000000000000
  21   7  0.000000000000  0.000000000000      0.025259770417  0.000000000000     -0.008539868576  0.000000000000
  21   8  0.000000000000  0.000000000000     -0.025259770417  0.000000000000     -0.008539868576  0.000000000000
  21   9 -0.025259770417  0.000000000000      0.000000000000  0.000000000000      0.008539868576  0.000000000000
  21  10  0.025259770417  0.000000000000      0.000000000000  0.000000000000      0.008539868576  0.000000000000
  21  11 -0.352546471608  0.000000000000     -0.352546471608  0.000000000000      0.000000000000  0.000000000000
  21  12  0.352546471608  0.000000000000      0.352546471608  0.000000000000      0.000000000000  0.000000000000
  21  13 -0.352546471608  0.000000000000      0.352546471608  0.000000000000      0.000000000000  0.000000000000
  21  14  0.352546471608  0.000000000000     -0.352546471608  0.000000000000      0.000000000000  0.000000000000
  21  15  0.000000000000  0.000000000000      0.000000000000  0.000000000000      0.000000000000  0.000000000000
  21  16  0.000000000000  0.000000000000      0.000000000000  0.000000000000      0.000000000000  0.000000000000
  21  17  0.000000000000  0.000000000000      0.000000000000  0.000000000000      0.000000000000  0.000000000000
  21  18  0.000000000000  0.000000000000      0.000000000000  0.000000000000      0.000000000000  0.000000000000
  22   1  0.001121679279  0.000000000000     -0.221560681368  0.000000000000      0.000000000000  0.000000000000
  22   2 -0.001121679279  0.000000000000      0.221560681368  0.000000000000      0.000000000000  0.000000000000
  22   3 -0.001277992942  0.000000000000     -0.069946952899  0.000000000000     -0.249545879533  0.000000000000
  22   4 -0.001277992942  0.000000000000     -0.069946952899  0.000000000000      0.249545879533  0.000000000000
  22   5  0.000354115393  0.000000000000      0.252436674494  0.000000000000     -0.001263357923  0.000000000000
  22   6  0.000354115393  0.000000000000      0.252436674494  0.000000000000      0.001263357923  0.000000000000
  22   7  0.001277992942  0.000000000000      0.069946952899  0.000000000000     -0.249545879533  0.000000000000
  22   8  0.001277992942  0.000000000000      0.069946952899  0.000000000000      0.249545879533  0.000000000000
  22   9 -0.000354115393  0.000000000000     -0.252436674494  0.000000000000      0.001263357923  0.000000000000
  22  10 -0.000354115393  0.000000000000     -0.252436674494  0.000000000000     -0.001263357923  0.000000000000
  22  11  0.000000000000  0.000000000000      0.000000000000  0.000000000000      0.000000000000  0.000000000000
  22  12  0.000000000000  0.000000000000      0.000000000000  0.000000000000      0.000000000000  0.000000000000
  22  13  0.000000000000  0.000000000000      0.000000000000  0.000000000000      0.000000000000  0.000000000000
  22  14  0.000000000000  0.000000000000      0.000000000000  0.000000000000      0.000000000000  0.000000000000
  22  15 -0.002056076760  0.000000000000     -0.406128361566  0.000000000000      0.000000000000  0.000000000000
  22  16  0.002056076760  0.000000000000      0.406128361566  0.000000000000      0.000000000000  0.000000000000
  22  17 -0.000787198911  0.000000000000      0.155492153980  0.000000000000      0.000000000000  0.000000000000
  22  18  0.000787198911  0.000000000000     -0.155492153980  0.000000000000      0.000000000000  0.000000000000
  23   1  0.221560681368  0.000000000000      0.001121679279  0.000000000000      0.000000000000  0.000000000000
  23   2 -0.221560681368  0.000000000000     -0.001121679279  0.000000000000      0.000000000000  0.000000000000
  23   3 -0.252436674494  0.000000000000      0.000354115393  0.000000000000      0.001263357923  0.000000000000
  23   4 -0.252436674494  0.000000000000      0.000354115393  0.000000000000     -0.001263357923  0.000000000000
  23   5  0.069946952899  0.000000000000     -0.001277992942  0.000000000000     -0.249545879533  0.000000000000
  23   6  0.069946952899  0.000000000000     -0.001277992942  0.000000000000      0.249545879533  0.000000000000
  23   7  0.252436674494  0.000000000000     -0.000354115393  0.000000000000      0.001263357923  0.000000000000
  23   8  0.252436674494  0.000000000000     -0.000354115393  0.000000000000     -0.001263357923  0.000000000000
  23   9 -0.069946952899  0.000000000000      0.001277992942  0.000000000000      0.249545879533  0.000000000000
  23  10 -0.069946952899  0.000000000000      0.001277992942  0.000000000000     -0.249545879533  0.000000000000
  23  11  0.000000000000  0.000000000000      0.000000000000  0.000000000000      0.000000000000  0.000000000000
  23  12  0.000000000000  0.000000000000      0.000000000000  0.000000000000      0.000000000000  0.000000000000
  23  13  0.000000000000  0.000000000000      0.000000000000  0.000000000000      0.000000000000  0.000000000000
  23  14  0.000000000000  0.000000000000      0.000000000000  0.000000000000      0.000000000000  0.000000000000
  23  15 -0.406128361566  0.000000000000      0.002056076760  0.000000000000      0.000000000000  0.000000000000
  23  16  0.406128361566  0.000000000000     -0.002056076760  0.000000000000      0.000000000000  0.000000000000
  23  17 -0.155492153980  0.000000000000     -0.000787198911  0.000000000000      0.000000000000  0.000000000000
  23  18  0.155492153980  0.000000000000      0.000787198911  0.000000000000      0.000000000000  0.000000000000
  24   1 -0.124274240975  0.000000000000      0.074450295674  0.000000000000      0.000000000000  0.000000000000
  24   2 -0.124274240975  0.000000000000      0.074450295674  0.000000000000      0.000000000000  0.000000000000
  24   3  0.025754686103  0.000000000000      0.008541017739  0.000000000000      0.063746850847  0.000000000000
  24   4  0.025754686103  0.000000000000      0.008541017739  0.000000000000     -0.063746850847  0.000000000000
  24   5 -0.014256874161  0.000000000000     -0.015429134633  0.000000000000      0.106407791021  0.000000000000
  24   6 -0.014256874161  0.000000000000     -0.015429134633  0.000000000000     -0.106407791021  0.000000000000
  24   7  0.025754686103  0.000000000000      0.008541017739  0.000000000000     -0.063746850847  0.000000000000
  24   8  0.025754686103  0.000000000000      0.008541017739  0.000000000000      0.063746850847  0.000000000000
  24   9 -0.014256874161  0.000000000000     -0.015429134633  0.000000000000      0.106407791021  0.000000000000
  24  10 -0.014256874161  0.000000000000     -0.015429134633  0.000000000000     -0.106407791021  0.000000000000
  24  11  0.261532001210  0.000000000000     -0.250803291281  0.000000000000      0.507575083419  0.000000000000
  24  12  0.261532001210  0.000000000000     -0.250803291281  0.000000000000     -0.507575083419  0.000000000000
  24  13  0.085621919666  0.000000000000      0.042830087414  0.000000000000      0.127258533941  0.000000000000
  24  14  0.085621919666  0.000000000000      0.042830087414  0.000000000000     -0.127258533941  0.000000000000
  24  15 -0.124986911885  0.000000000000      0.074877243041  0.000000000000      0.000000000000  0.000000000000
  24  16 -0.124986911885  0.000000000000      0.074877243041  0.000000000000      0.000000000000  0.000000000000
  24  17 -0.087327302689  0.000000000000      0.052316099094  0.000000000000      0.000000000000  0.000000000000
  24  18 -0.087327302689  0.000000000000      0.052316099094  0.000000000000      0.000000000000  0.000000000000
  25   1 -0.074450295674  0.000000000000     -0.124274240975  0.000000000000      0.000000000000  0.000000000000
  25   2 -0.074450295674  0.000000000000     -0.124274240975  0.000000000000      0.000000000000  0.000000000000
  25   3  0.015429134633  0.000000000000     -0.014256874161  0.000000000000     -0.106407791021  0.000000000000
  25   4  0.015429134633  0.000000000000     -0.014256874161  0.000000000000      0.106407791021  0.000000000000
  25   5 -0.008541017739  0.000000000000      0.025754686103  0.000000000000      0.063746850847  0.000000000000
  25   6 -0.008541017739  0.000000000000      0.025754686103  0.000000000000     -0.063746850847  0.000000000000
  25   7  0.015429134633  0.000000000000     -0.014256874161  0.000000000000      0.106407791021  0.000000000000
  25   8  0.015429134633  0.000000000000     -0.014256874161  0.000000000000     -0.106407791021  0.000000000000
  25   9 -0.008541017739  0.000000000000      0.025754686103  0.000000000000      0.063746850847  0.000000000000
  25  10 -0.008541017739  0.000000000000      0.025754686103  0.000000000000     -0.063746850847  0.000000000000
  25  11 -0.042830087414  0.000000000000      0.085621919666  0.000000000000     -0.127258533941  0.000000000000
  25  12 -0.042830087414  0.000000000000      0.085621919666  0.000000000000      0.127258533941  0.000000000000
  25  13  0.250803291281  0.000000000000      0.261532001210  0.000000000000      0.507575083419  0.000000000000
  25  14  0.250803291281  0.000000000000      0.261532001210  0.000000000000     -0.507575083419  0.000000000000
  25  15 -0.074877243041  0.000000000000     -0.124986911885  0.000000000000      0.000000000000  0.000000000000
  25  16 -0.074877243041  0.000000000000     -0.124986911885  0.000000000000      0.000000000000  0.000000000000
  25  17 -0.052316099094  0.000000000000     -0.087327302689  0.000000000000      0.000000000000  0.000000000000
  25  18 -0.052316099094  0.000000000000     -0.087327302689  0.000000000000      0.000000000000  0.000000000000
  26   1  0.000000000000  0.000000000000      0.000000000000  0.000000000000     -0.266775125169  0.000000000000
  26   2  0.000000000000  0.000000000000      0.000000000000  0.000000000000     -0.266775125169  0.000000000000
  26   3  0.000000000000  0.000000000000      0.066073465219  0.000000000000      0.111088707037  0.000000000000
  26   4  0.000000000000  0.000000000000     -0.066073465219  0.000000000000      0.111088707037  0.000000000000
  26   5 -0.066073465219  0.000000000000      0.000000000000  0.000000000000      0.111088707037  0.000000000000
  26   6  0.066073465219  0.000000000000      0.000000000000  0.000000000000      0.111088707037  0.000000000000
  26   7  0.000000000000  0.000000000000     -0.066073465219  0.000000000000      0.111088707037  0.000000000000
  26   8  0.000000000000  0.000000000000      0.066073465219  0.000000000000      0.111088707037  0.000000000000
  26   9 -0.066073465219  0.000000000000      0.000000000000  0.000000000000      0.111088707037  0.000000000000
  26  10  0.066073465219  0.000000000000      0.000000000000  0.000000000000      0.111088707037  0.000000000000
  26  11  0.110488015966  0.000000000000     -0.110488015966  0.000000000000      0.081707930826  0.000000000000
  26  12 -0.110488015966  0.000000000000      0.110488015966  0.000000000000      0.081707930826  0.000000000000
  26  13  0.110488015966  0.000000000000      0.110488015966  0.000000000000      0.081707930826  0.000000000000
  26  14 -0.110488015966  0.000000000000     -0.110488015966  0.000000000000      0.081707930826  0.000000000000
  26  15  0.000000000000  0.000000000000      0.000000000000  0.000000000000      0.306196122111  0.000000000000
  26  16  0.000000000000  0.000000000000      0.000000000000  0.000000000000      0.306196122111  0.000000000000
  26  17  0.000000000000  0.000000000000      0.000000000000  0.000000000000     -0.453945563079  0.000000000000
  26  18  0.000000000000  0.000000000000      0.000000000000  0.000000000000     -0.453945563079  0.000000000000
  27   1  0.239413731011  0.000000000000     -0.009392357181  0.000000000000      0.000000000000  0.000000000000
  27   2  0.239413731011  0.000000000000     -0.009392357181  0.000000000000      0.000000000000  0.000000000000
  27   3  0.262040080088  0.000000000000      0.005090707573  0.000000000000     -0.010551980475  0.000000000000
  27   4  0.262040080088  0.000000000000      0.005090707573  0.000000000000      0.010551980475  0.000000000000
  27   5 -0.129763516239  0.000000000000     -0.010280003647  0.000000000000     -0.268972843178  0.000000000000
  27   6 -0.129763516239  0.000000000000     -0.010280003647  0.000000000000      0.268972843178  0.000000000000
  27   7  0.262040080088  0.000000000000      0.005090707573  0.000000000000      0.010551980475  0.000000000000
  27   8  0.262040080088  0.000000000000      0.005090707573  0.000000000000     -0.010551980475  0.000000000000
  27   9 -0.129763516239  0.000000000000     -0.010280003647  0.000000000000     -0.268972843178  0.000000000000
  27  10 -0.129763516239  0.000000000000     -0.010280003647  0.000000000000      0.268972843178  0.000000000000
  27  11 -0.080252112562  0.000000000000     -0.175530998160  0.000000000000      0.057432181288  0.000000000000
  27  12 -0.080252112562  0.000000000000     -0.175530998160  0.000000000000     -0.057432181288  0.000000000000
  27  13 -0.094293137033  0.000000000000      0.182378522408  0.000000000000      0.053096085139  0.000000000000
  27  14 -0.094293137033  0.000000000000      0.182378522408  0.000000000000     -0.053096085139  0.000000000000
  27  15  0.038818850050  0.000000000000     -0.001522888865  0.000000000000      0.000000000000  0.000000000000
  27  16  0.038818850050  0.000000000000     -0.001522888865  0.000000000000      0.000000000000  0.000000000000
  27  17 -0.198280133017  0.000000000000      0.007778659241  0.000000000000      0.000000000000  0.000000000000
  27  18 -0.198280133017  0.000000000000      0.007778659241  0.000000000000      0.000000000000  0.000000000000
  28   1  0.009392357181  0.000000000000      0.239413731011  0.000000000000      0.000000000000  0.000000000000
  28   2  0.009392357181  0.000000000000      0.239413731011  0.000000000000      0.000000000000  0.000000000000
  28   3  0.010280003647  0.000000000000     -0.129763516239  0.000000000000      0.268972843178  0.000000000000
  28   4  0.010280003647  0.000000000000     -0.129763516239  0.000000000000     -0.268972843178  0.000000000000
  28   5 -0.005090707573  0.000000000000      0.262040080088  0.000000000000     -0.010551980475  0.000000000000
  28   6 -0.005090707573  0.000000000000      0.262040080088  0.000000000000      0.010551980475  0.000000000000
  28   7  0.010280003647  0.000000000000     -0.129763516239  0.000000000000     -0.268972843178  0.000000000000
  28   8  0.010280003647  0.000000000000     -0.129763516239  0.000000000000      0.268972843178  0.000000000000
  28   9 -0.005090707573  0.000000000000      0.262040080088  0.000000000000     -0.010551980475  0.000000000000
  28  10 -0.005090707573  0.000000000000      0.262040080088  0.000000000000      0.010551980475  0.000000000000
  28  11 -0.182378522408  0.000000000000     -0.094293137033  0.000000000000     -0.053096085139  0.000000000000
  28  12 -0.182378522408  0.000000000000     -0.094293137033  0.000000000000      0.053096085139  0.000000000000
  28  13  0.175530998160  0.000000000000     -0.080252112562  0.000000000000      0.057432181288  0.000000000000
  28  14  0.175530998160  0.000000000000     -0.080252112562  0.000000000000     -0.057432181288  0.000000000000
  28  15  0.001522888865  0.000000000000      0.038818850050  0.000000000000      0.000000000000  0.000000000000
  28  16  0.001522888865  0.000000000000      0.038818850050  0.000000000000      0.000000000000  0.000000000000
  28  17 -0.007778659241  0.000000000000     -0.198280133017  0.000000000000      0.000000000000  0.000000000000
  28  18 -0.007778659241  0.000000000000     -0.198280133017  0.000000000000      0.000000000000  0.000000000000
  29   1  0.000000000000  0.000000000000      0.000000000000  0.000000000000      0.010576270079  0.000000000000
  29   2  0.000000000000  0.000000000000      0.000000000000  0.000000000000      0.010576270079  0.000000000000
  29   3  0.000000000000  0.000000000000      0.028486048028  0.000000000000      0.137094553422  0.000000000000
  29   4  0.000000000000  0.000000000000     -0.028486048028  0.000000000000      0.137094553422  0.000000000000
  29   5 -0.028486048028  0.000000000000      0.000000000000  0.000000000000      0.137094553422  0.000000000000
  29   6  0.028486048028  0.000000000000      0.000000000000  0.000000000000      0.137094553422  0.000000000000
  29   7  0.000000000000  0.000000000000     -0.028486048028  0.000000000000      0.137094553422  0.000000000000
  29   8  0.000000000000  0.000000000000      0.028486048028  0.000000000000      0.137094553422  0.000000000000
  29   9 -0.028486048028  0.000000000000      0.000000000000  0.000000000000      0.137094553422  0.000000000000
  29  10  0.028486048028  0.000000000000      0.000000000000  0.000000000000      0.137094553422  0.000000000000
  29  11 -0.183833861407  0.000000000000      0.183833861407  0.000000000000     -0.345357652067  0.000000000000
  29  12  0.183833861407  0.000000000000     -0.183833861407  0.000000000000     -0.345357652067  0.000000000000
  29  13 -0.183833861407  0.000000000000     -0.183833861407  0.000000000000     -0.345357652067  0.000000000000
  29  14  0.183833861407  0.000000000000      0.183833861407  0.000000000000     -0.345357652067  0.000000000000
  29  15  0.000000000000  0.000000000000      0.000000000000  0.000000000000      0.218187056246  0.000000000000
  29  16  0.000000000000  0.000000000000      0.000000000000  0.000000000000      0.218187056246  0.000000000000
  29  17  0.000000000000  0.000000000000      0.000000000000  0.000000000000     -0.011562649997  0.000000000000
  29  18  0.000000000000  0.000000000000      0.000000000000  0.000000000000     -0.011562649997  0.000000000000
  30   1  0.000000000000  0.000000000000      0.000000000000  0.000000000000      0.000000000000  0.000000000000
  30   2  0.000000000000  0.000000000000      0.000000000000  0.000000000000      0.000000000000  0.000000000000
  30   3 -0.337386163803  0.000000000000      0.000000000000  0.000000000000      0.000000000000  0.000000000000
  30   4  0.337386163803  0.000000000000      0.000000000000  0.000000000000      0.000000000000  0.000000000000
  30   5  0.000000000000  0.000000000000     -0.337386163803  0.000000000000      0.000000000000  0.000000000000
  30   6  0.000000000000  0.000000000000      0.337386163803  0.000000000000      0.000000000000  0.000000000000
  30   7  0.337386163803  0.000000000000      0.000000000000  0.000000000000      0.000000000000  0.000000000000
  30   8 -0.337386163803  0.000000000000      0.000000000000  0.000000000000      0.000000000000  0.000000000000
  30   9  0.000000000000  0.000000000000     -0.337386163803  0.000000000000      0.000000000000  0.000000000000
  30  10  0.000000000000  0.000000000000      0.337386163803  0.000000000000      0.000000000000  0.000000000000
  30  11  0.105690947930  0.000000000000      0.105690947930  0.000000000000      0.000000000000  0.000000000000
  30  12 -0.105690947930  0.000000000000     -0.105690947930  0.000000000000      0.000000000000  0.000000000000
  30  13 -0.105690947930  0.000000000000      0.105690947930  0.000000000000      0.000000000000  0.000000000000
  30  14  0.105690947930  0.000000000000     -0.105690947930  0.000000000000      0.000000000000  0.000000000000
  30  15  0.000000000000  0.000000000000      0.000000000000  0.000000000000      0.000000000000  0.000000000000
  30  16  0.000000000000  0.000000000000      0.000000000000  0.000000000000      0.000000000000  0.000000000000
  30  17  0.000000000000  0.000000000000      0.000000000000  0.000000000000      0.000000000000  0.000000000000
  30  18  0.000000000000  0.000000000000      0.000000000000  0.000000000000      0.000000000000  0.000000000000
  31   1 -0.004499902338  0.000000000000      0.037375995966  0.000000000000      0.000000000000  0.000000000000
  31   2 -0.004499902338  0.000000000000      0.037375995966  0.000000000000      0.000000000000  0.000000000000
  31   3 -0.027824511035  0.000000000000      0.188881623666  0.000000000000     -0.259900917330  0.000000000000
  31   4 -0.027824511035  0.000000000000      0.188881623666  0.000000000000      0.259900917330  0.000000000000
  31   5 -0.022740500632  0.000000000000      0.231109196187  0.000000000000     -0.031290905172  0.000000000000
  31   6 -0.022740500632  0.000000000000      0.231109196187  0.000000000000      0.031290905172  0.000000000000
  31   7 -0.027824511035  0.000000000000      0.188881623666  0.000000000000      0.259900917330  0.000000000000
  31   8 -0.027824511035  0.000000000000      0.188881623666  0.000000000000     -0.259900917330  0.000000000000
  31   9 -0.022740500632  0.000000000000      0.231109196187  0.000000000000     -0.031290905172  0.000000000000
  31  10 -0.022740500632  0.000000000000      0.231109196187  0.000000000000      0.031290905172  0.000000000000
  31  11  0.039663804295  0.000000000000     -0.062730135059  0.000000000000      0.120571350802  0.000000000000
  31  12  0.039663804295  0.000000000000     -0.062730135059  0.000000000000     -0.120571350802  0.000000000000
  31  13 -0.025503556410  0.000000000000     -0.054884277010  0.000000000000     -0.094658626523  0.000000000000
  31  14 -0.025503556410  0.000000000000     -0.054884277010  0.000000000000      0.094658626523  0.000000000000
  31  15  0.007948553577  0.000000000000     -0.066020345362  0.000000000000      0.000000000000  0.000000000000
  31  16  0.007948553577  0.000000000000     -0.066020345362  0.000000000000      0.000000000000  0.000000000000
  31  17  0.045308720358  0.000000000000     -0.376332289501  0.000000000000      0.000000000000  0.000000000000
  31  18  0.045308720358  0.000000000000     -0.376332289501  0.000000000000      0.000000000000  0.000000000000
  32   1  0.037375995966  0.000000000000      0.004499902338  0.000000000000      0.000000000000  0.000000000000
  32   2  0.037375995966  0.000000000000      0.004499902338  0.000000000000      0.000000000000  0.000000000000
  32   3  0.231109196187  0.000000000000      0.022740500632  0.000000000000     -0.031290905172  0.000000000000
  32   4  0.231109196187  0.000000000000      0.022740500632  0.000000000000      0.031290905172  0.000000000000
  32   5  0.188881623666  0.000000000000      0.027824511035  0.000000000000      0.259900917330  0.000000000000
  32   6  0.188881623666  0.000000000000      0.027824511035  0.000000000000     -0.259900917330  0.000000000000
  32   7  0.231109196187  0.000000000000      0.022740500632  0.000000000000      0.031290905172  0.000000000000
  32   8  0.231109196187  0.000000000000      0.022740500632  0.000000000000     -0.031290905172  0.000000000000
  32   9  0.188881623666  0.000000000000      0.027824511035  0.000000000000      0.259900917330  0.000000000000
  32  10  0.188881623666  0.000000000000      0.027824511035  0.000000000000     -0.259900917330  0.000000000000
  32  11 -0.054884277010  0.000000000000      0.025503556410  0.000000000000     -0.094658626523  0.000000000000
  32  12 -0.054884277010  0.000000000000      0.025503556410  0.000000000000      0.094658626523  0.000000000000
  32  13 -0.062730135059  0.000000000000     -0.039663804295  0.000000000000     -0.120571350802  0.000000000000
  32  14 -0.062730135059  0.000000000000     -0.039663804295  0.000000000000      0.120571350802  0.000000000000
  32  15 -0.066020345362  0.000000000000     -0.007948553577  0.000000000000      0.000000000000  0.000000000000
  32  16 -0.066020345362  0.000000000000     -0.007948553577  0.000000000000      0.000000000000  0.000000000000
  32  17 -0.376332289501  0.000000000000     -0.045308720358  0.000000000000      0.000000000000  0.000000000000
  32  18 -0.376332289501  0.000000000000     -0.045308720358  0.000000000000      0.000000000000  0.000000000000
  33   1  0.000000000000  0.000000000000      0.000000000000  0.000000000000      0.000000000000  0.000000000000
  33   2  0.000000000000  0.000000000000      0.000000000000  0.000000000000      0.000000000000  0.000000000000
  33   3  0.318765544013  0.000000000000      0.000000000000  0.000000000000      0.000000000000  0.000000000000
  33   4 -0.318765544013  0.000000000000      0.000000000000  0.000000000000      0.000000000000  0.000000000000
  33   5  0.000000000000  0.000000000000     -0.318765544013  0.000000000000      0.000000000000  0.000000000000
  33   6  0.000000000000  0.000000000000      0.318765544013  0.000000000000      0.000000000000  0.000000000000
  33   7 -0.318765544013  0.000000000000      0.000000000000  0.000000000000      0.000000000000  0.000000000000
  33   8  0.318765544013  0.000000000000      0.000000000000  0.000000000000      0.000000000000  0.000000000000
  33   9  0.000000000000  0.000000000000     -0.318765544013  0.000000000000      0.000000000000  0.000000000000
  33  10  0.000000000000  0.000000000000      0.318765544013  0.000000000000      0.000000000000  0.000000000000
  33  11 -0.081843886809  0.000000000000      0.081843886809  0.000000000000     -0.182702524024  0.000000000000
  33  12  0.081843886808  0.000000000000     -0.081843886808  0.000000000000     -0.182702524024  0.000000000000
  33  13  0.081843886808  0.000000000000      0.081843886809  0.000000000000      0.182702524024  0.000000000000
  33  14 -0.081843886809  0.000000000000     -0.081843886808  0.000000000000      0.182702524024  0.000000000000
  33  15  0.000000000000  0.000000000000      0.000000000000  0.000000000000      0.000000000000  0.000000000000
  33  16  0.000000000000  0.000000000000      0.000000000000  0.000000000000      0.000000000000  0.000000000000
  33  17  0.000000000000  0.000000000000      0.000000000000  0.000000000000      0.000000000000  0.000000000000
  33  18  0.000000000000  0.000000000000      0.000000000000  0.000000000000      0.000000000000  0.000000000000
  34   1 -0.007846560314  0.000000000000      0.020350145116  0.000000000000      0.000000000000  0.000000000000
  34   2  0.007846560314  0.000000000000     -0.020350145116  0.000000000000      0.000000000000  0.000000000000
  34   3 -0.098144944583  0.000000000000     -0.215619949325  0.000000000000      0.256575865171  0.000000000000
  34   4 -0.098144944583  0.000000000000     -0.215619949325  0.000000000000     -0.256575865171  0.000000000000
  34   5  0.083138224692  0.000000000000      0.254540051293  0.000000000000      0.098929908832  0.000000000000
  34   6  0.083138224692  0.000000000000      0.254540051293  0.000000000000     -0.098929908832  0.000000000000
  34   7  0.098144944583  0.000000000000      0.215619949325  0.000000000000      0.256575865171  0.000000000000
  34   8  0.098144944583  0.000000000000      0.215619949325  0.000000000000     -0.256575865171  0.000000000000
  34   9 -0.083138224692  0.000000000000     -0.254540051293  0.000000000000     -0.098929908832  0.000000000000
  34  10 -0.083138224692  0.000000000000     -0.254540051293  0.000000000000      0.098929908832  0.000000000000
  34  11  0.000000000000  0.000000000000      0.000000000000  0.000000000000      0.000000000000  0.000000000000
  34  12  0.000000000000  0.000000000000      0.000000000000  0.000000000000      0.000000000000  0.000000000000
  34  13  0.000000000000  0.000000000000      0.000000000000  0.000000000000      0.000000000000  0.000000000000
  34  14  0.000000000000  0.000000000000      0.000000000000  0.000000000000      0.000000000000  0.000000000000
  34  15 -0.016645472895  0.000000000000     -0.043170226876  0.000000000000      0.000000000000  0.000000000000
  34  16  0.016645472895  0.000000000000      0.043170226876  0.000000000000      0.000000000000  0.000000000000
  34  17  0.108223499140  0.000000000000     -0.280678899349  0.000000000000      0.000000000000  0.000000000000
  34  18 -0.108223499140  0.000000000000      0.280678899349  0.000000000000      0.000000000000  0.000000000000
  35   1 -0.020350145116  0.000000000000     -0.007846560314  0.000000000000      0.000000000000  0.000000000000
  35   2  0.020350145116  0.000000000000      0.007846560314  0.000000000000      0.000000000000  0.000000000000
  35   3 -0.254540051293  0.000000000000      0.083138224692  0.000000000000     -0.098929908832  0.000000000000
  35   4 -0.254540051293  0.000000000000      0.083138224692  0.000000000000      0.098929908832  0.000000000000
  35   5  0.215619949325  0.000000000000     -0.098144944583  0.000000000000      0.256575865171  0.000000000000
  35   6  0.215619949325  0.000000000000     -0.098144944583  0.000000000000     -0.256575865171  0.000000000000
  35   7  0.254540051293  0.000000000000     -0.083138224692  0.000000000000     -0.098929908832  0.000000000000
  35   8  0.254540051293  0.000000000000     -0.083138224692  0.000000000000      0.098929908832  0.000000000000
  35   9 -0.215619949325  0.000000000000      0.098144944583  0.000000000000     -0.256575865171  0.000000000000
  35  10 -0.215619949325  0.000000000000      0.098144944583  0.000000000000      0.256575865171  0.000000000000
  35  11  0.000000000000  0.000000000000      0.000000000000  0.000000000000      0.000000000000  0.000000000000
  35  12  0.000000000000  0.000000000000      0.000000000000  0.000000000000      0.000000000000  0.000000000000
  35  13  0.000000000000  0.000000000000      0.000000000000  0.000000000000      0.000000000000  0.000000000000
  35  14  0.000000000000  0.000000000000      0.000000000000  0.000000000000      0.000000000000  0.000000000000
  35  15 -0.043170226876  0.000000000000      0.016645472895  0.000000000000      0.000000000000  0.000000000000
  35  16  0.043170226876  0.000000000000     -0.016645472895  0.000000000000      0.000000000000  0.000000000000
  35  17  0.280678899349  0.000000000000      0.108223499140  0.000000000000      0.000000000000  0.000000000000
  35  18 -0.280678899349  0.000000000000     -0.108223499140  0.000000000000      0.000000000000  0.000000000000
  36   1  0.000000000000  0.000000000000      0.000000000000  0.000000000000      0.000000000000  0.000000000000
  36   2  0.000000000000  0.000000000000      0.000000000000  0.000000000000      0.000000000000  0.000000000000
  36   3  0.000000000000  0.000000000000     -0.157714407983  0.000000000000      0.316406300552  0.000000000000
  36   4  0.000000000000  0.000000000000      0.157714407983  0.000000000000      0.316406300552  0.000000000000
  36   5 -0.157714407983  0.000000000000      0.000000000000  0.000000000000     -0.316406300552  0.000000000000
  36   6  0.157714407983  0.000000000000      0.000000000000  0.000000000000     -0.316406300552  0.000000000000
  36   7  0.000000000000  0.000000000000      0.157714407983  0.000000000000      0.316406300552  0.000000000000
  36   8  0.000000000000  0.000000000000     -0.157714407983  0.000000000000      0.316406300552  0.000000000000
  36   9 -0.157714407983  0.000000000000      0.000000000000  0.000000000000     -0.316406300552  0.000000000000
  36  10  0.157714407983  0.000000000000      0.000000000000  0.000000000000     -0.316406300552  0.000000000000
  36  11  0.003635723562  0.000000000000      0.003635723562  0.000000000000      0.000000000000  0.000000000000
  36  12 -0.003635723562  0.000000000000     -0.003635723562  0.000000000000      0.000000000000  0.000000000000
  36  13  0.003635723562  0.000000000000     -0.003635723562  0.000000000000      0.000000000000  0.000000000000
  36  14 -0.003635723562  0.000000000000      0.003635723562  0.000000000000      0.000000000000  0.000000000000
  36  15  0.000000000000  0.000000000000      0.000000000000  0.000000000000      0.000000000000  0.000000000000
  36  16  0.000000000000  0.000000000000      0.000000000000  0.000000000000      0.000000000000  0.000000000000
  36  17  0.000000000000  0.000000000000      0.000000000000  0.000000000000      0.000000000000  0.000000000000
  36  18  0.000000000000  0.000000000000      0.000000000000  0.000000000000      0.000000000000  0.000000000000
  37   1  0.000000000000  0.000000000000      0.000000000000  0.000000000000      0.000000000000  0.000000000000
  37   2  0.000000000000  0.000000000000      0.000000000000  0.000000000000      0.000000000000  0.000000000000
  37   3 -0.353553390593  0.000000000000      0.000000000000  0.000000000000      0.000000000000  0.000000000000
  37   4  0.353553390593  0.000000000000      0.000000000000  0.000000000000      0.000000000000  0.000000000000
  37   5  0.000000000000  0.000000000000      0.353553390593  0.000000000000      0.000000000000  0.000000000000
  37   6  0.000000000000  0.000000000000     -0.353553390593  0.000000000000      0.000000000000  0.000000000000
  37   7 -0.353553390593  0.000000000000      0.000000000000  0.000000000000      0.000000000000  0.000000000000
  37   8  0.353553390593  0.000000000000      0.000000000000  0.000000000000      0.000000000000  0.000000000000
  37   9  0.000000000000  0.000000000000     -0.353553390593  0.000000000000      0.000000000000  0.000000000000
  37  10  0.000000000000  0.000000000000      0.353553390593  0.000000000000      0.000000000000  0.000000000000
  37  11  0.000000000000  0.000000000000      0.000000000000  0.000000000000      0.000000000000  0.000000000000
  37  12  0.000000000000  0.000000000000      0.000000000000  0.000000000000      0.000000000000  0.000000000000
  37  13  0.000000000000  0.000000000000      0.000000000000  0.000000000000      0.000000000000  0.000000000000
  37  14  0.000000000000  0.000000000000      0.000000000000  0.000000000000      0.000000000000  0.000000000000
  37  15  0.000000000000  0.000000000000      0.000000000000  0.000000000000      0.000000000000  0.000000000000
  37  16  0.000000000000  0.000000000000      0.000000000000  0.000000000000      0.000000000000  0.000000000000
  37  17  0.000000000000  0.000000000000      0.000000000000  0.000000000000      0.000000000000  0.000000000000
  37  18  0.000000000000  0.000000000000      0.000000000000  0.000000000000      0.000000000000  0.000000000000
  38   1  0.098602744563  0.000000000000     -0.006690779830  0.000000000000      0.000000000000  0.000000000000
  38   2  0.098602744563  0.000000000000     -0.006690779830  0.000000000000      0.000000000000  0.000000000000
  38   3 -0.242069212724  0.000000000000     -0.013519314546  0.000000000000     -0.006112139217  0.000000000000
  38   4 -0.242069212724  0.000000000000     -0.013519314546  0.000000000000      0.006112139217  0.000000000000
  38   5  0.199235597755  0.000000000000      0.016425828846  0.000000000000     -0.090075255394  0.000000000000
  38   6  0.199235597755  0.000000000000      0.016425828846  0.000000000000      0.090075255394  0.000000000000
  38   7 -0.242069212724  0.000000000000     -0.013519314546  0.000000000000      0.006112139217  0.000000000000
  38   8 -0.242069212724  0.000000000000     -0.013519314546  0.000000000000     -0.006112139217  0.000000000000
  38   9  0.199235597755  0.000000000000      0.016425828846  0.000000000000     -0.090075255394  0.000000000000
  38  10  0.199235597755  0.000000000000      0.016425828846  0.000000000000      0.090075255394  0.000000000000
  38  11  0.027631931680  0.000000000000     -0.063506080881  0.000000000000      0.070250178427  0.000000000000
  38  12  0.027631931680  0.000000000000     -0.063506080881  0.000000000000     -0.070250178427  0.000000000000
  38  13  0.019229173220  0.000000000000      0.060326277551  0.000000000000      0.061322212921  0.000000000000
  38  14  0.019229173220  0.000000000000      0.060326277551  0.000000000000     -0.061322212921  0.000000000000
  38  15  0.381835255299  0.000000000000     -0.025909782083  0.000000000000      0.000000000000  0.000000000000
  38  16  0.381835255299  0.000000000000     -0.025909782083  0.000000000000      0.000000000000  0.000000000000
  38  17 -0.334596866022  0.000000000000      0.022704377776  0.000000000000      0.000000000000  0.000000000000
  38  18 -0.334596866022  0.000000000000      0.022704377776  0.000000000000      0.000000000000  0.000000000000
  39   1 -0.006690779830  0.000000000000     -0.098602744563  0.000000000000      0.000000000000  0.000000000000
  39   2 -0.006690779830  0.000000000000     -0.098602744563  0.000000000000      0.000000000000  0.000000000000
  39   3  0.016425828846  0.000000000000     -0.199235597755  0.000000000000     -0.090075255394  0.000000000000
  39   4  0.016425828846  0.000000000000     -0.199235597755  0.000000000000      0.090075255394  0.000000000000
  39   5 -0.013519314546  0.000000000000      0.242069212724  0.000000000000      0.006112139217  0.000000000000
  39   6 -0.013519314546  0.000000000000      0.242069212724  0.000000000000     -0.006112139217  0.000000000000
  39   7  0.016425828846  0.000000000000     -0.199235597755  0.000000000000      0.090075255394  0.000000000000
  39   8  0.016425828846  0.000000000000     -0.199235597755  0.000000000000     -0.090075255394  0.000000000000
  39   9 -0.013519314546  0.000000000000      0.242069212724  0.000000000000      0.006112139217  0.000000000000
  39  10 -0.013519314546  0.000000000000      0.242069212724  0.000000000000     -0.006112139217  0.000000000000
  39  11  0.060326277551  0.000000000000     -0.019229173220  0.000000000000      0.061322212921  0.000000000000
  39  12  0.060326277551  0.000000000000     -0.019229173220  0.000000000000     -0.061322212921  0.000000000000
  39  13 -0.063506080881  0.000000000000     -0.027631931680  0.000000000000     -0.070250178427  0.000000000000
  39  14 -0.063506080881  0.000000000000     -0.027631931680  0.000000000000      0.070250178427  0.000000000000
  39  15 -0.025909782083  0.000000000000     -0.381835255299  0.000000000000      0.000000000000  0.000000000000
  39  16 -0.025909782083  0.000000000000     -0.381835255299  0.000000000000      0.000000000000  0.000000000000
  39  17  0.022704377776  0.000000000000      0.334596866022  0.000000000000      0.000000000000  0.000000000000
  39  18  0.022704377776  0.000000000000      0.334596866022  0.000000000000      0.000000000000  0.000000000000
  40   1  0.000000000000  0.000000000000      0.000000000000  0.000000000000      0.094177763098  0.000000000000
  40   2  0.000000000000  0.000000000000      0.000000000000  0.000000000000     -0.094177763098  0.000000000000
  40   3  0.000000000000  0.000000000000     -0.127503188089  0.000000000000      0.306897187214  0.000000000000
  40   4  0.000000000000  0.000000000000      0.127503188089  0.000000000000      0.306897187214  0.000000000000
  40   5  0.127503188089  0.000000000000      0.000000000000  0.000000000000      0.306897187214  0.000000000000
  40   6 -0.127503188089  0.000000000000      0.000000000000  0.000000000000      0.306897187214  0.000000000000
  40   7  0.000000000000  0.000000000000     -0.127503188089  0.000000000000     -0.306897187214  0.000000000000
  40   8  0.000000000000  0.000000000000      0.127503188089  0.000000000000     -0.306897187214  0.000000000000
  40   9 -0.127503188089  0.000000000000      0.000000000000  0.000000000000     -0.306897187214  0.000000000000
  40  10  0.127503188089  0.000000000000      0.000000000000  0.000000000000     -0.306897187214  0.000000000000
  40  11  0.000000000000  0.000000000000      0.000000000000  0.000000000000      0.000000000000  0.000000000000
  40  12  0.000000000000  0.000000000000      0.000000000000  0.000000000000      0.000000000000  0.000000000000
  40  13  0.000000000000  0.000000000000      0.000000000000  0.000000000000      0.000000000000  0.000000000000
  40  14  0.000000000000  0.000000000000      0.000000000000  0.000000000000      0.000000000000  0.000000000000
  40  15  0.000000000000  0.000000000000      0.000000000000  0.000000000000      0.000000000000  0.000000000000
  40  16  0.000000000000  0.000000000000      0.000000000000  0.000000000000      0.000000000000  0.000000000000
  40  17  0.000000000000  0.000000000000      0.000000000000  0.000000000000      0.222168321248  0.000000000000
  40  18  0.000000000000  0.000000000000      0.000000000000  0.000000000000     -0.222168321248  0.000000000000
  41   1  0.025107477348  0.000000000000     -0.149696825715  0.000000000000      0.000000000000  0.000000000000
  41   2 -0.025107477348  0.000000000000      0.149696825715  0.000000000000      0.000000000000  0.000000000000
  41   3 -0.042773093676  0.000000000000      0.190133106732  0.000000000000      0.136777640083  0.000000000000
  41   4 -0.042773093676  0.000000000000      0.190133106732  0.000000000000     -0.136777640083  0.000000000000
  41   5 -0.031889538389  0.000000000000      0.255023484066  0.000000000000      0.022940643422  0.000000000000
  41   6 -0.031889538389  0.000000000000      0.255023484066  0.000000000000     -0.022940643422  0.000000000000
  41   7  0.042773093676  0.000000000000     -0.190133106732  0.000000000000      0.136777640083  0.000000000000
  41   8  0.042773093676  0.000000000000     -0.190133106732  0.000000000000     -0.136777640083  0.000000000000
  41   9  0.031889538389  0.000000000000     -0.255023484066  0.000000000000     -0.022940643422  0.000000000000
  41  10  0.031889538389  0.000000000000     -0.255023484066  0.000000000000      0.022940643422  0.000000000000
  41  11  0.000000000000  0.000000000000      0.000000000000  0.000000000000      0.000000000000  0.000000000000
  41  12  0.000000000000  0.000000000000      0.000000000000  0.000000000000      0.000000000000  0.000000000000
  41  13  0.000000000000  0.000000000000      0.000000000000  0.000000000000      0.000000000000  0.000000000000
  41  14  0.000000000000  0.000000000000      0.000000000000  0.000000000000      0.000000000000  0.000000000000
  41  15  0.050995332128  0.000000000000      0.304046449592  0.000000000000      0.000000000000  0.000000000000
  41  16 -0.050995332128  0.000000000000     -0.304046449592  0.000000000000      0.000000000000  0.000000000000
  41  17 -0.060861360277  0.000000000000      0.362870085115  0.000000000000      0.000000000000  0.000000000000
  41  18  0.060861360277  0.000000000000     -0.362870085115  0.000000000000      0.000000000000  0.000000000000
  42   1  0.149696825715  0.000000000000      0.025107477348  0.000000000000      0.000000000000  0.000000000000
  42   2 -0.149696825715  0.000000000000     -0.025107477348  0.000000000000      0.000000000000  0.000000000000
  42   3 -0.255023484066  0.000000000000     -0.031889538389  0.000000000000     -0.022940643422  0.000000000000
  42   4 -0.255023484066  0.000000000000     -0.031889538389  0.000000000000      0.022940643422  0.000000000000
  42   5 -0.190133106732  0.000000000000     -0.042773093676  0.000000000000      0.136777640083  0.000000000000
  42   6 -0.190133106732  0.000000000000     -0.042773093676  0.000000000000     -0.136777640083  0.000000000000
  42   7  0.255023484066  0.000000000000      0.031889538389  0.000000000000     -0.022940643422  0.000000000000
  42   8  0.255023484066  0.000000000000      0.031889538389  0.000000000000      0.022940643422  0.000000000000
  42   9  0.190133106732  0.000000000000      0.042773093676  0.000000000000     -0.136777640083  0.000000000000
  42  10  0.190133106732  0.000000000000      0.042773093676  0.000000000000      0.136777640083  0.000000000000
  42  11  0.000000000000  0.000000000000      0.000000000000  0.000000000000      0.000000000000  0.000000000000
  42  12  0.000000000000  0.000000000000      0.000000000000  0.000000000000      0.000000000000  0.000000000000
  42  13  0.000000000000  0.000000000000      0.000000000000  0.000000000000      0.000000000000  0.000000000000
  42  14  0.000000000000  0.000000000000      0.000000000000  0.000000000000      0.000000000000  0.000000000000
  42  15  0.304046449592  0.000000000000     -0.050995332128  0.000000000000      0.000000000000  0.000000000000
  42  16 -0.304046449592  0.000000000000      0.050995332128  0.000000000000      0.000000000000  0.000000000000
  42  17 -0.362870085115  0.000000000000     -0.060861360277  0.000000000000      0.000000000000  0.000000000000
  42  18  0.362870085115  0.000000000000      0.060861360277  0.000000000000      0.000000000000  0.000000000000
  43   1  0.000000000000  0.000000000000      0.000000000000  0.000000000000      0.000000000000  0.000000000000
  43   2  0.000000000000  0.000000000000      0.000000000000  0.000000000000      0.000000000000  0.000000000000
  43   3  0.000000000000  0.000000000000      0.277100589764  0.000000000000     -0.152066645106  0.000000000000
  43   4  0.000000000000  0.000000000000     -0.277100589764  0.000000000000     -0.152066645106  0.000000000000
  43   5  0.277100589764  0.000000000000      0.000000000000  0.000000000000      0.152066645106  0.000000000000
  43   6 -0.277100589764  0.000000000000      0.000000000000  0.000000000000      0.152066645106  0.000000000000
  43   7  0.000000000000  0.000000000000      0.277100589764  0.000000000000      0.152066645106  0.000000000000
  43   8  0.000000000000  0.000000000000     -0.277100589764  0.000000000000      0.152066645106  0.000000000000
  43   9 -0.277100589764  0.000000000000      0.000000000000  0.000000000000     -0.152066645106  0.000000000000
  43  10  0.277100589764  0.000000000000      0.000000000000  0.000000000000     -0.152066645106  0.000000000000
  43  11  0.000000000000  0.000000000000      0.000000000000  0.000000000000      0.000000000000  0.000000000000
  43  12  0.000000000000  0.000000000000      0.000000000000  0.000000000000      0.000000000000  0.000000000000
  43  13  0.000000000000  0.000000000000      0.000000000000  0.000000000000      0.000000000000  0.000000000000
  43  14  0.000000000000  0.000000000000      0.000000000000  0.000000000000      0.000000000000  0.000000000000
  43  15  0.000000000000  0.000000000000      0.000000000000  0.000000000000      0.316802768919  0.000000000000
  43  16  0.000000000000  0.000000000000      0.000000000000  0.000000000000     -0.316802768919  0.000000000000
  43  17  0.000000000000  0.000000000000      0.000000000000  0.000000000000      0.000000000000  0.000000000000
  43  18  0.000000000000  0.000000000000      0.000000000000  0.000000000000      0.000000000000  0.000000000000
  44   1  0.000000000000  0.000000000000      0.000000000000  0.000000000000      0.132314303013  0.000000000000
  44   2  0.000000000000  0.000000000000      0.000000000000  0.000000000000      0.132314303013  0.000000000000
  44   3  0.000000000000  0.000000000000      0.220503152776  0.000000000000     -0.190314596788  0.000000000000
  44   4  0.000000000000  0.000000000000     -0.220503152776  0.000000000000     -0.190314596788  0.000000000000
  44   5 -0.220503152776  0.000000000000      0.000000000000  0.000000000000     -0.190314596788  0.000000000000
  44   6  0.220503152776  0.000000000000      0.000000000000  0.000000000000     -0.190314596788  0.000000000000
  44   7  0.000000000000  0.000000000000     -0.220503152776  0.000000000000     -0.190314596788  0.000000000000
  44   8  0.000000000000  0.000000000000      0.220503152776  0.000000000000     -0.190314596788  0.000000000000
  44   9 -0.220503152776  0.000000000000      0.000000000000  0.000000000000     -0.190314596788  0.000000000000
  44  10  0.220503152776  0.000000000000      0.000000000000  0.000000000000     -0.190314596788  0.000000000000
  44  11  0.015668821522  0.000000000000     -0.015668821522  0.000000000000     -0.018133835757  0.000000000000
  44  12 -0.015668821522  0.000000000000      0.015668821522  0.000000000000     -0.018133835757  0.000000000000
  44  13  0.015668821522  0.000000000000      0.015668821522  0.000000000000     -0.018133835757  0.000000000000
  44  14 -0.015668821522  0.000000000000     -0.015668821522  0.000000000000     -0.018133835757  0.000000000000
  44  15  0.000000000000  0.000000000000      0.000000000000  0.000000000000      0.358236705444  0.000000000000
  44  16  0.000000000000  0.000000000000      0.000000000000  0.000000000000      0.358236705444  0.000000000000
  44  17  0.000000000000  0.000000000000      0.000000000000  0.000000000000      0.114693171911  0.000000000000
  44  18  0.000000000000  0.000000000000      0.000000000000  0.000000000000      0.114693171911  0.000000000000
  45   1  0.000000000000  0.000000000000      0.000000000000  0.000000000000     -0.577266164151  0.000000000000
  45   2  0.000000000000  0.000000000000      0.000000000000  0.000000000000     -0.577266164151  0.000000000000
  45   3  0.000000000000  0.000000000000      0.080753727207  0.000000000000      0.019412551787  0.000000000000
  45   4  0.000000000000  0.000000000000     -0.080753727207  0.000000000000      0.019412551787  0.000000000000
  45   5 -0.080753727207  0.000000000000      0.000000000000  0.000000000000      0.019412551787  0.000000000000
  45   6  0.080753727207  0.000000000000      0.000000000000  0.000000000000      0.019412551787  0.000000000000
  45   7  0.000000000000  0.000000000000     -0.080753727207  0.000000000000      0.019412551787  0.000000000000
  45   8  0.000000000000  0.000000000000      0.080753727207  0.000000000000      0.019412551787  0.000000000000
  45   9 -0.080753727207  0.000000000000      0.000000000000  0.000000000000      0.019412551787  0.000000000000
  45  10  0.080753727207  0.000000000000      0.000000000000  0.000000000000      0.019412551787  0.000000000000
  45  11  0.011591419095  0.000000000000     -0.011591419095  0.000000000000     -0.019212730475  0.000000000000
  45  12 -0.011591419095  0.000000000000      0.011591419095  0.000000000000     -0.019212730475  0.000000000000
  45  13  0.011591419095  0.000000000000      0.011591419095  0.000000000000     -0.019212730475  0.000000000000
  45  14 -0.011591419095  0.000000000000     -0.011591419095  0.000000000000     -0.019212730475  0.000000000000
  45  15  0.000000000000  0.000000000000      0.000000000000  0.000000000000     -0.065364958104  0.000000000000
  45  16  0.000000000000  0.000000000000      0.000000000000  0.000000000000     -0.065364958104  0.000000000000
  45  17  0.000000000000  0.000000000000      0.000000000000  0.000000000000      0.365545413689  0.000000000000
  45  18  0.000000000000  0.000000000000      0.000000000000  0.000000000000      0.365545413689  0.000000000000
  46   1  0.000000000000  0.000000000000      0.000000000000  0.000000000000      0.590907681934  0.000000000000
  46   2  0.000000000000  0.000000000000      0.000000000000  0.000000000000     -0.590907681934  0.000000000000
  46   3  0.000000000000  0.000000000000      0.057289691434  0.000000000000      0.043733830390  0.000000000000
  46   4  0.000000000000  0.000000000000     -0.057289691434  0.000000000000      0.043733830390  0.000000000000
  46   5 -0.057289691434  0.000000000000      0.000000000000  0.000000000000      0.043733830390  0.000000000000
  46   6  0.057289691434  0.000000000000      0.000000000000  0.000000000000      0.043733830390  0.000000000000
  46   7  0.000000000000  0.000000000000      0.057289691434  0.000000000000     -0.043733830390  0.000000000000
  46   8  0.000000000000  0.000000000000     -0.057289691434  0.000000000000     -0.043733830390  0.000000000000
  46   9  0.057289691434  0.000000000000      0.000000000000  0.000000000000     -0.043733830390  0.000000000000
  46  10 -0.057289691434  0.000000000000      0.000000000000  0.000000000000     -0.043733830390  0.000000000000
  46  11  0.000000000000  0.000000000000      0.000000000000  0.000000000000      0.000000000000  0.000000000000
  46  12  0.000000000000  0.000000000000      0.000000000000  0.000000000000      0.000000000000  0.000000000000
  46  13  0.000000000000  0.000000000000      0.000000000000  0.000000000000      0.000000000000  0.000000000000
  46  14  0.000000000000  0.000000000000      0.000000000000  0.000000000000      0.000000000000  0.000000000000
  46  15  0.000000000000  0.000000000000      0.000000000000  0.000000000000      0.000000000000  0.000000000000
  46  16  0.000000000000  0.000000000000      0.000000000000  0.000000000000      0.000000000000  0.000000000000
  46  17  0.000000000000  0.000000000000      0.000000000000  0.000000000000     -0.360623189451  0.000000000000
  46  18  0.000000000000  0.000000000000      0.000000000000  0.000000000000      0.360623189451  0.000000000000
  47   1  0.000000000000  0.000000000000      0.000000000000  0.000000000000      0.000000000000  0.000000000000
  47   2  0.000000000000  0.000000000000      0.000000000000  0.000000000000      0.000000000000  0.000000000000
  47   3  0.000000000000  0.000000000000      0.217685196271  0.000000000000      0.156814721106  0.000000000000
  47   4  0.000000000000  0.000000000000     -0.217685196271  0.000000000000      0.156814721106  0.000000000000
  47   5  0.217685196271  0.000000000000      0.000000000000  0.000000000000     -0.156814721106  0.000000000000
  47   6 -0.217685196271  0.000000000000      0.000000000000  0.000000000000     -0.156814721106  0.000000000000
  47   7  0.000000000000  0.000000000000      0.217685196271  0.000000000000     -0.156814721106  0.000000000000
  47   8  0.000000000000  0.000000000000     -0.217685196271  0.000000000000     -0.156814721106  0.000000000000
  47   9 -0.217685196271  0.000000000000      0.000000000000  0.000000000000      0.156814721106  0.000000000000
  47  10  0.217685196271  0.000000000000      0.000000000000  0.000000000000      0.156814721106  0.000000000000
  47  11  0.000000000000  0.000000000000      0.000000000000  0.000000000000      0.000000000000  0.000000000000
  47  12  0.000000000000  0.000000000000      0.000000000000  0.000000000000      0.000000000000  0.000000000000
  47  13  0.000000000000  0.000000000000      0.000000000000  0.000000000000      0.000000000000  0.000000000000
  47  14  0.000000000000  0.000000000000      0.000000000000  0.000000000000      0.000000000000  0.000000000000
  47  15  0.000000000000  0.000000000000      0.000000000000  0.000000000000     -0.460531425937  0.000000000000
  47  16  0.000000000000  0.000000000000      0.000000000000  0.000000000000      0.460531425937  0.000000000000
  47  17  0.000000000000  0.000000000000      0.000000000000  0.000000000000      0.000000000000  0.000000000000
  47  18  0.000000000000  0.000000000000      0.000000000000  0.000000000000      0.000000000000  0.000000000000
  48   1  0.000000000000  0.000000000000      0.000000000000  0.000000000000      0.000000000000  0.000000000000
  48   2  0.000000000000  0.000000000000      0.000000000000  0.000000000000      0.000000000000  0.000000000000
  48   3  0.000000000000  0.000000000000     -0.315417357660  0.000000000000     -0.157524993623  0.000000000000
  48   4  0.000000000000  0.000000000000      0.315417357660  0.000000000000     -0.157524993623  0.000000000000
  48   5 -0.315417357660  0.000000000000      0.000000000000  0.000000000000      0.157524993623  0.000000000000
  48   6  0.315417357660  0.000000000000      0.000000000000  0.000000000000      0.157524993623  0.000000000000
  48   7  0.000000000000  0.000000000000      0.315417357660  0.000000000000     -0.157524993623  0.000000000000
  48   8  0.000000000000  0.000000000000     -0.315417357660  0.000000000000     -0.157524993623  0.000000000000
  48   9 -0.315417357660  0.000000000000      0.000000000000  0.000000000000      0.157524993623  0.000000000000
  48  10  0.315417357660  0.000000000000      0.000000000000  0.000000000000      0.157524993623  0.000000000000
  48  11  0.026415277227  0.000000000000      0.026415277227  0.000000000000      0.000000000000  0.000000000000
  48  12 -0.026415277227  0.000000000000     -0.026415277227  0.000000000000      0.000000000000  0.000000000000
  48  13  0.026415277227  0.000000000000     -0.026415277227  0.000000000000      0.000000000000  0.000000000000
  48  14 -0.026415277227  0.000000000000      0.026415277227  0.000000000000      0.000000000000  0.000000000000
  48  15  0.000000000000  0.000000000000      0.000000000000  0.000000000000      0.000000000000  0.000000000000
  48  16  0.000000000000  0.000000000000      0.000000000000  0.000000000000      0.000000000000  0.000000000000
  48  17  0.000000000000  0.000000000000      0.000000000000  0.000000000000      0.000000000000  0.000000000000
  48  18  0.000000000000  0.000000000000      0.000000000000  0.000000000000      0.000000000000  0.000000000000
  49   1 -0.000502534061  0.000000000000     -0.004555517416  0.000000000000      0.000000000000  0.000000000000
  49   2 -0.000502534061  0.000000000000     -0.004555517416  0.000000000000      0.000000000000  0.000000000000
  49   3 -0.003799360871  0.000000000000      0.307802384514  0.000000000000      0.225238302056  0.000000000000
  49   4 -0.003799360871  0.000000000000      0.307802384514  0.000000000000     -0.225238302056  0.000000000000
  49   5  0.033954690163  0.000000000000     -0.034441555205  0.000000000000     -0.024846775542  0.000000000000
  49   6  0.033954690163  0.000000000000     -0.034441555205  0.000000000000      0.024846775542  0.000000000000
  49   7 -0.003799360871  0.000000000000      0.307802384514  0.000000000000     -0.225238302056  0.000000000000
  49   8 -0.003799360871  0.000000000000      0.307802384514  0.000000000000      0.225238302056  0.000000000000
  49   9  0.033954690163  0.000000000000     -0.034441555205  0.000000000000     -0.024846775542  0.000000000000
  49  10  0.033954690163  0.000000000000     -0.034441555205  0.000000000000      0.024846775542  0.000000000000
  49  11 -0.000358661565  0.000000000000     -0.000571739862  0.000000000000     -0.006630996540  0.000000000000
  49  12 -0.000358661565  0.000000000000     -0.000571739862  0.000000000000      0.006630996540  0.000000000000
  49  13  0.000239803298  0.000000000000     -0.000505721241  0.000000000000      0.008275366294  0.000000000000
  49  14  0.000239803298  0.000000000000     -0.000505721241  0.000000000000     -0.008275366294  0.000000000000
  49  15 -0.049293194242  0.000000000000     -0.446847332581  0.000000000000      0.000000000000  0.000000000000
  49  16 -0.049293194242  0.000000000000     -0.446847332581  0.000000000000      0.000000000000  0.000000000000
  49  17  0.003238496466  0.000000000000      0.029357267871  0.000000000000      0.000000000000  0.000000000000
  49  18  0.003238496466  0.000000000000      0.029357267871  0.000000000000      0.000000000000  0.000000000000
  50   1  0.004555517416  0.000000000000     -0.000502534061  0.000000000000      0.000000000000  0.000000000000
  50   2  0.004555517416  0.000000000000     -0.000502534061  0.000000000000      0.000000000000  0.000000000000
  50   3  0.034441555205  0.000000000000      0.033954690163  0.000000000000      0.024846775542  0.000000000000
  50   4  0.034441555205  0.000000000000      0.033954690163  0.000000000000     -0.024846775542  0.000000000000
  50   5 -0.307802384514  0.000000000000     -0.003799360871  0.000000000000      0.225238302056  0.000000000000
  50   6 -0.307802384514  0.000000000000     -0.003799360871  0.000000000000     -0.225238302056  0.000000000000
  50   7  0.034441555205  0.000000000000      0.033954690163  0.000000000000     -0.024846775542  0.000000000000
  50   8  0.034441555205  0.000000000000      0.033954690163  0.000000000000      0.024846775542  0.000000000000
  50   9 -0.307802384514  0.000000000000     -0.003799360871  0.000000000000      0.225238302056  0.000000000000
  50  10 -0.307802384514  0.000000000000     -0.003799360871  0.000000000000     -0.225238302056  0.000000000000
  50  11  0.000505721241  0.000000000000      0.000239803298  0.000000000000     -0.008275366294  0.000000000000
  50  12  0.000505721241  0.000000000000      0.000239803298  0.000000000000      0.008275366294  0.000000000000
  50  13  0.000571739862  0.000000000000     -0.000358661565  0.000000000000     -0.006630996540  0.000000000000
  50  14  0.000571739862  0.000000000000     -0.000358661565  0.000000000000      0.006630996540  0.000000000000
  50  15  0.446847332581  0.000000000000     -0.049293194242  0.000000000000      0.000000000000  0.000000000000
  50  16  0.446847332581  0.000000000000     -0.049293194242  0.000000000000      0.000000000000  0.000000000000
  50  17 -0.029357267871  0.000000000000      0.003238496466  0.000000000000      0.000000000000  0.000000000000
  50  18 -0.029357267871  0.000000000000      0.003238496466  0.000000000000      0.000000000000  0.000000000000
  51   1  0.000000000000  0.000000000000      0.000000000000  0.000000000000     -0.136864845373  0.000000000000
  51   2  0.000000000000  0.000000000000      0.000000000000  0.000000000000      0.136864845373  0.000000000000
  51   3  0.000000000000  0.000000000000      0.318763782495  0.000000000000      0.135008583753  0.000000000000
  51   4  0.000000000000  0.000000000000     -0.318763782495  0.000000000000      0.135008583753  0.000000000000
  51   5 -0.318763782495  0.000000000000      0.000000000000  0.000000000000      0.135008583753  0.000000000000
  51   6  0.318763782495  0.000000000000      0.000000000000  0.000000000000      0.135008583753  0.000000000000
  51   7  0.000000000000  0.000000000000      0.318763782495  0.000000000000     -0.135008583753  0.000000000000
  51   8  0.000000000000  0.000000000000     -0.318763782495  0.000000000000     -0.135008583753  0.000000000000
  51   9  0.318763782495  0.000000000000      0.000000000000  0.000000000000     -0.135008583753  0.000000000000
  51  10 -0.318763782495  0.000000000000      0.000000000000  0.000000000000     -0.135008583753  0.000000000000
  51  11  0.000000000000  0.000000000000      0.000000000000  0.000000000000      0.000000000000  0.000000000000
  51  12  0.000000000000  0.000000000000      0.000000000000  0.000000000000      0.000000000000  0.000000000000
  51  13  0.000000000000  0.000000000000      0.000000000000  0.000000000000      0.000000000000  0.000000000000
  51  14  0.000000000000  0.000000000000      0.000000000000  0.000000000000      0.000000000000  0.000000000000
  51  15  0.000000000000  0.000000000000      0.000000000000  0.000000000000      0.000000000000  0.000000000000
  51  16  0.000000000000  0.000000000000      0.000000000000  0.000000000000      0.000000000000  0.000000000000
  51  17  0.000000000000  0.000000000000      0.000000000000  0.000000000000      0.043787523694  0.000000000000
  51  18  0.000000000000  0.000000000000      0.000000000000  0.000000000000     -0.043787523694  0.000000000000
  52   1 -0.015308450347  0.000000000000     -0.004093056747  0.000000000000      0.000000000000  0.000000000000
  52   2  0.015308450347  0.000000000000      0.004093056747  0.000000000000      0.000000000000  0.000000000000
  52   3  0.036256235063  0.000000000000     -0.078187583851  0.000000000000     -0.058654078638  0.000000000000
  52   4  0.036256235063  0.000000000000     -0.078187583851  0.000000000000      0.058654078638  0.000000000000
  52   5 -0.292429550586  0.000000000000      0.009693915726  0.000000000000      0.219372245709  0.000000000000
  52   6 -0.292429550586  0.000000000000      0.009693915726  0.000000000000     -0.219372245709  0.000000000000
  52   7 -0.036256235063  0.000000000000      0.078187583851  0.000000000000     -0.058654078638  0.000000000000
  52   8 -0.036256235063  0.000000000000      0.078187583851  0.000000000000      0.058654078638  0.000000000000
  52   9  0.292429550586  0.000000000000     -0.009693915726  0.000000000000     -0.219372245709  0.000000000000
  52  10  0.292429550586  0.000000000000     -0.009693915726  0.000000000000      0.219372245709  0.000000000000
  52  11  0.000000000000  0.000000000000      0.000000000000  0.000000000000      0.000000000000  0.000000000000
  52  12  0.000000000000  0.000000000000      0.000000000000  0.000000000000      0.000000000000  0.000000000000
  52  13  0.000000000000  0.000000000000      0.000000000000  0.000000000000      0.000000000000  0.000000000000
  52  14  0.000000000000  0.000000000000      0.000000000000  0.000000000000      0.000000000000  0.000000000000
  52  15 -0.440987008137  0.000000000000      0.117907744299  0.000000000000      0.000000000000  0.000000000000
  52  16  0.440987008137  0.000000000000     -0.117907744299  0.000000000000      0.000000000000  0.000000000000
  52  17  0.045049099880  0.000000000000      0.012044884887  0.000000000000      0.000000000000  0.000000000000
  52  18 -0.045049099880  0.000000000000     -0.012044884887  0.000000000000      0.000000000000  0.000000000000
  53   1  0.004093056747  0.000000000000     -0.015308450347  0.000000000000      0.000000000000  0.000000000000
  53   2 -0.004093056747  0.000000000000      0.015308450347  0.000000000000      0.000000000000  0.000000000000
  53   3 -0.009693915726  0.000000000000     -0.292429550586  0.000000000000     -0.219372245709  0.000000000000
  53   4 -0.009693915726  0.000000000000     -0.292429550586  0.000000000000      0.219372245709  0.000000000000
  53   5  0.078187583851  0.000000000000      0.036256235063  0.000000000000     -0.058654078638  0.000000000000
  53   6  0.078187583851  0.000000000000      0.036256235063  0.000000000000      0.058654078638  0.000000000000
  53   7  0.009693915726  0.000000000000      0.292429550586  0.000000000000     -0.219372245709  0.000000000000
  53   8  0.009693915726  0.000000000000      0.292429550586  0.000000000000      0.219372245709  0.000000000000
  53   9 -0.078187583851  0.000000000000     -0.036256235063  0.000000000000      0.058654078638  0.000000000000
  53  10 -0.078187583851  0.000000000000     -0.036256235063  0.000000000000     -0.058654078638  0.000000000000
  53  11  0.000000000000  0.000000000000      0.000000000000  0.000000000000      0.000000000000  0.000000000000
  53  12  0.000000000000  0.000000000000      0.000000000000  0.000000000000      0.000000000000  0.000000000000
  53  13  0.000000000000  0.000000000000      0.000000000000  0.000000000000      0.000000000000  0.000000000000
  53  14  0.000000000000  0.000000000000      0.000000000000  0.000000000000      0.000000000000  0.000000000000
  53  15  0.117907744299  0.000000000000      0.440987008137  0.000000000000      0.000000000000  0.000000000000
  53  16 -0.117907744299  0.000000000000     -0.440987008137  0.000000000000      0.000000000000  0.000000000000
  53  17 -0.012044884887  0.000000000000      0.045049099880  0.000000000000      0.000000000000  0.000000000000
  53  18  0.012044884887  0.000000000000     -0.045049099880  0.000000000000      0.000000000000  0.000000000000
  54   1  0.000000000000  0.000000000000      0.000000000000  0.000000000000     -0.153058387785  0.000000000000
  54   2  0.000000000000  0.000000000000      0.000000000000  0.000000000000     -0.153058387785  0.000000000000
  54   3  0.000000000000  0.000000000000     -0.252364383767  0.000000000000     -0.121877116536  0.000000000000
  54   4  0.000000000000  0.000000000000      0.252364383767  0.000000000000     -0.121877116536  0.000000000000
  54   5  0.252364383767  0.000000000000      0.000000000000  0.000000000000     -0.121877116536  0.000000000000
  54   6 -0.252364383767  0.000000000000      0.000000000000  0.000000000000     -0.121877116536  0.000000000000
  54   7  0.000000000000  0.000000000000      0.252364383767  0.000000000000     -0.121877116536  0.000000000000
  54   8  0.000000000000  0.000000000000     -0.252364383767  0.000000000000     -0.121877116536  0.000000000000
  54   9  0.252364383767  0.000000000000      0.000000000000  0.000000000000     -0.121877116536  0.000000000000
  54  10 -0.252364383767  0.000000000000      0.000000000000  0.000000000000     -0.121877116536  0.000000000000
  54  11 -0.009401074052  0.000000000000      0.009401074052  0.000000000000     -0.007340185628  0.000000000000
  54  12  0.009401074052  0.000000000000     -0.009401074052  0.000000000000     -0.007340185628  0.000000000000
  54  13 -0.009401074052  0.000000000000     -0.009401074052  0.000000000000     -0.007340185628  0.000000000000
  54  14  0.009401074052  0.000000000000      0.009401074052  0.000000000000     -0.007340185628  0.000000000000
  54  15  0.000000000000  0.000000000000      0.000000000000  0.000000000000      0.394753862108  0.000000000000
  54  16  0.000000000000  0.000000000000      0.000000000000  0.000000000000      0.394753862108  0.000000000000
  54  17  0.000000000000  0.000000000000      0.000000000000  0.000000000000      0.078191981300  0.000000000000
  54  18  0.000000000000  0.000000000000      0.000000000000  0.000000000000      0.078191981300  0.000000000000
